# Supplementary material for: Visual contrast from background features and dynamic illumination contributes to three-dimensional camouflage in cuttlefish
Source: J Exp Biol. 2025 Aug 15;228(16):jeb249713. doi: 10.1242/jeb.249713 (PMC12401539; doi:10.1242/jeb.249713)
Supplement: Dataset 1. This data file consists of four sheets and contains all data used in the manuscript. [file jexbio-228-249713-Dataset1.xlsx]

## Sheet: Papillae_expression
Trial_number	Animal_ID	Segment	Rock_ID	Rock_names	Caustic_condition	Image	DEP	MLEP	AMSP	PWSP	PMSP	MLMP	Score_total	Texture	Colour	Object	Caustic	Contrast_average	Contrast_maximum	maxPower	maxFreq	sumPower
1	8D	1	R4	Coloured-Smooth	No_caustics	1	0	0	3	2	3	3	11	2	3	2	1	0.101	0.101	4.76	128	63.844
1	8D	2	R5	Coloured-Textured	No_caustics	1	0	1	2	2	3	2	10	3	3	2	1	0.161	0.161	5.793	91	72.98
1	8D	3	R2	Grey-Smooth	No_caustics	1	0	0	0	0	0	1	1	2	2	2	1	0.036	0.036	2.875	1448	36.031
1	8D	4	R3	Grey-Textured	No_caustics	1	0	0	3	1	3	3	10	3	2	2	1	0.113	0.113	3.308	64	47.424
1	8D	5	R1	Cylinder	No_caustics	1	0	0	0	0	0	2	2	1	1	1	1	0.005	0.005	0.994281	362	16.3913
2	6B	1	R4	Coloured-Smooth	Caustics	1	0	0	2	0	1	3	6	2	3	2	2	0.1	0.121	4.883	128	66.348
2	6B	2	R3	Grey-Textured	Caustics	1	1	1	3	2	2	3	12	3	2	2	2	0.116	0.141	3.63	64	52.853
2	6B	3	R2	Grey-Smooth	Caustics	1	1	0	2	1	3	3	10	2	2	2	2	0.042	0.063	3.112	1448	42.181
2	6B	4	R1	Cylinder	Caustics	1	1	1	1	1	1	3	8	1	1	1	2	0.016	0.027	2.03874	64	23.696
2	6B	5	R5	Coloured-Textured	Caustics	1	1	0	3	3	3	3	13	3	3	2	2	0.158	0.188	6.02	91	76.529
3	6C	1	R1	Cylinder	No_caustics	1	0	0	0	0	0	0	0	1	1	1	1	0.005	0.005	0.994281	362	16.3913
3	6C	2	R2	Grey-Smooth	No_caustics	0	NaN	NaN	NaN	NaN	NaN	NaN	NaN	NaN	NaN	NaN	NaN	NaN	NaN	NaN	NaN	NaN
3	6C	3	R3	Grey-Textured	No_caustics	1	0	0	1	0	0	1	2	3	2	2	1	0.113	0.113	3.308	64	47.424
3	6C	4	R4	Coloured-Smooth	No_caustics	1	0	0	0	0	0	1	1	2	3	2	1	0.101	0.101	4.76	128	63.844
3	6C	5	R5	Coloured-Textured	No_caustics	1	2	2	3	3	3	2	15	3	3	2	1	0.161	0.161	5.793	91	72.98
4	1C	1	R5	Coloured-Textured	Caustics	1	2	2	3	3	3	3	16	3	3	2	2	0.158	0.188	6.02	91	76.529
4	1C	2	R1	Cylinder	Caustics	1	0	1	1	1	1	3	7	1	1	1	2	0.016	0.027	2.03874	64	23.696
4	1C	3	R4	Coloured-Smooth	Caustics	1	1	0	3	3	3	3	13	2	3	2	2	0.1	0.121	4.883	128	66.348
4	1C	4	R2	Grey-Smooth	Caustics	1	3	0	3	2	2	3	13	2	2	2	2	0.042	0.063	3.112	1448	42.181
4	1C	5	R3	Grey-Textured	Caustics	1	1	2	2	2	2	3	12	3	2	2	2	0.116	0.141	3.63	64	52.853
5	9D	1	R2	Grey-Smooth	Caustics	0	NaN	NaN	NaN	NaN	NaN	NaN	NaN	NaN	NaN	NaN	NaN	NaN	NaN	NaN	NaN	NaN
5	9D	2	R4	Coloured-Smooth	Caustics	0	NaN	NaN	NaN	NaN	NaN	NaN	NaN	NaN	NaN	NaN	NaN	NaN	NaN	NaN	NaN	NaN
5	9D	3	R5	Coloured-Textured	Caustics	0	NaN	NaN	NaN	NaN	NaN	NaN	NaN	NaN	NaN	NaN	NaN	NaN	NaN	NaN	NaN	NaN
5	9D	4	R3	Grey-Textured	Caustics	0	NaN	NaN	NaN	NaN	NaN	NaN	NaN	NaN	NaN	NaN	NaN	NaN	NaN	NaN	NaN	NaN
5	9D	5	R1	Cylinder	Caustics	0	NaN	NaN	NaN	NaN	NaN	NaN	NaN	NaN	NaN	NaN	NaN	NaN	NaN	NaN	NaN	NaN
6	9A	1	R3	Grey-Textured	No_caustics	1	1	0	2	0	3	2	8	3	2	2	1	0.113	0.113	3.308	64	47.424
6	9A	2	R4	Coloured-Smooth	No_caustics	1	0	0	3	2	3	2	10	2	3	2	1	0.101	0.101	4.76	128	63.844
6	9A	3	R5	Coloured-Textured	No_caustics	1	1	1	1	2	3	3	11	3	3	2	1	0.161	0.161	5.793	91	72.98
6	9A	4	R1	Cylinder	No_caustics	1	0	0	3	1	3	2	9	1	1	1	1	0.005	0.005	0.994281	362	16.3913
6	9A	5	R2	Grey-Smooth	No_caustics	1	0	0	0	0	0	0	0	2	2	2	1	0.036	0.036	2.875	1448	36.031
7	1B	1	R1	Cylinder	Caustics	1	2	2	0	0	0	3	7	1	1	1	2	0.016	0.027	2.03874	64	23.696
7	1B	2	R5	Coloured-Textured	Caustics	1	2	2	3	3	3	3	16	3	3	2	2	0.158	0.188	6.02	91	76.529
7	1B	3	R3	Grey-Textured	Caustics	1	0	1	2	0	0	2	5	3	2	2	2	0.116	0.141	3.63	64	52.853
7	1B	4	R4	Coloured-Smooth	Caustics	1	2	3	2	0	1	2	10	2	3	2	2	0.1	0.121	4.883	128	66.348
7	1B	5	R2	Grey-Smooth	Caustics	1	2	3	2	0	0	2	9	2	2	2	2	0.042	0.063	3.112	1448	42.181
8	6D	1	R2	Grey-Smooth	No_caustics	0	NaN	NaN	NaN	NaN	NaN	NaN	NaN	NaN	NaN	NaN	NaN	NaN	NaN	NaN	NaN	NaN
8	6D	2	R1	Cylinder	No_caustics	0	NaN	NaN	NaN	NaN	NaN	NaN	NaN	NaN	NaN	NaN	NaN	NaN	NaN	NaN	NaN	NaN
8	6D	3	R4	Coloured-Smooth	No_caustics	0	NaN	NaN	NaN	NaN	NaN	NaN	NaN	NaN	NaN	NaN	NaN	NaN	NaN	NaN	NaN	NaN
8	6D	4	R5	Coloured-Textured	No_caustics	0	NaN	NaN	NaN	NaN	NaN	NaN	NaN	NaN	NaN	NaN	NaN	NaN	NaN	NaN	NaN	NaN
8	6D	5	R3	Grey-Textured	No_caustics	0	NaN	NaN	NaN	NaN	NaN	NaN	NaN	NaN	NaN	NaN	NaN	NaN	NaN	NaN	NaN	NaN
9	10A	1	R3	Grey-Textured	Caustics	1	1	0	3	2	2	3	11	3	2	2	2	0.116	0.141	3.63	64	52.853
9	10A	2	R2	Grey-Smooth	Caustics	1	0	0	1	1	1	3	6	2	2	2	2	0.042	0.063	3.112	1448	42.181
9	10A	3	R1	Cylinder	Caustics	1	1	0	3	2	2	3	11	1	1	1	2	0.016	0.027	2.03874	64	23.696
9	10A	4	R5	Coloured-Textured	Caustics	1	1	0	3	3	3	3	13	3	3	2	2	0.158	0.188	6.02	91	76.529
9	10A	5	R4	Coloured-Smooth	Caustics	1	1	0	3	2	2	3	11	2	3	2	2	0.1	0.121	4.883	128	66.348
10	8C	1	R5	Coloured-Textured	No_caustics	1	1	1	1	2	3	3	11	3	3	2	1	0.161	0.161	5.793	91	72.98
10	8C	2	R3	Grey-Textured	No_caustics	1	0	0	1	2	3	3	9	3	2	2	1	0.113	0.113	3.308	64	47.424
10	8C	3	R1	Cylinder	No_caustics	1	0	0	0	1	1	2	4	1	1	1	1	0.005	0.005	0.994281	362	16.3913
10	8C	4	R2	Grey-Smooth	No_caustics	1	0	0	1	1	2	3	7	2	2	2	1	0.036	0.036	2.875	1448	36.031
10	8C	5	R4	Coloured-Smooth	No_caustics	1	1	1	2	3	3	3	13	2	3	2	1	0.101	0.101	4.76	128	63.844
11	2B	1	R2	Grey-Smooth	No_caustics	1	0	0	0	0	0	1	1	2	2	2	1	0.036	0.036	2.875	1448	36.031
11	2B	2	R4	Coloured-Smooth	No_caustics	1	0	0	3	2	2	1	8	2	3	2	1	0.101	0.101	4.76	128	63.844
11	2B	3	R1	Cylinder	No_caustics	1	0	0	1	0	3	1	5	1	1	1	1	0.005	0.005	0.994281	362	16.3913
11	2B	4	R5	Coloured-Textured	No_caustics	1	0	0	3	3	3	2	11	3	3	2	1	0.161	0.161	5.793	91	72.98
11	2B	5	R3	Grey-Textured	No_caustics	1	0	0	3	1	3	2	9	3	2	2	1	0.113	0.113	3.308	64	47.424
12	10C	1	R5	Coloured-Textured	Caustics	1	0	0	3	2	3	2	10	3	3	2	2	0.158	0.188	6.02	91	76.529
12	10C	2	R3	Grey-Textured	Caustics	1	0	0	2	1	2	1	6	3	2	2	2	0.116	0.141	3.63	64	52.853
12	10C	3	R1	Cylinder	Caustics	1	0	0	0	0	0	3	3	1	1	1	2	0.016	0.027	2.03874	64	23.696
12	10C	4	R4	Coloured-Smooth	Caustics	1	0	0	0	0	0	2	2	2	3	2	2	0.1	0.121	4.883	128	66.348
12	10C	5	R2	Grey-Smooth	Caustics	1	0	0	0	0	0	2	2	2	2	2	2	0.042	0.063	3.112	1448	42.181
13	1D	1	R1	Cylinder	Caustics	1	1	0	2	0	0	3	6	1	1	1	2	0.016	0.027	2.03874	64	23.696
13	1D	2	R5	Coloured-Textured	Caustics	1	2	3	3	3	3	3	17	3	3	2	2	0.158	0.188	6.02	91	76.529
13	1D	3	R2	Grey-Smooth	Caustics	1	1	1	2	0	0	3	7	2	2	2	2	0.042	0.063	3.112	1448	42.181
13	1D	4	R3	Grey-Textured	Caustics	1	0	0	3	2	1	3	9	3	2	2	2	0.116	0.141	3.63	64	52.853
13	1D	5	R4	Coloured-Smooth	Caustics	1	0	0	2	0	2	3	7	2	3	2	2	0.1	0.121	4.883	128	66.348
14	9B	1	R1	Cylinder	No_caustics	0	NaN	NaN	NaN	NaN	NaN	NaN	NaN	NaN	NaN	NaN	NaN	NaN	NaN	NaN	NaN	NaN
14	9B	2	R5	Coloured-Textured	No_caustics	0	NaN	NaN	NaN	NaN	NaN	NaN	NaN	NaN	NaN	NaN	NaN	NaN	NaN	NaN	NaN	NaN
14	9B	3	R2	Grey-Smooth	No_caustics	0	NaN	NaN	NaN	NaN	NaN	NaN	NaN	NaN	NaN	NaN	NaN	NaN	NaN	NaN	NaN	NaN
14	9B	4	R3	Grey-Textured	No_caustics	0	NaN	NaN	NaN	NaN	NaN	NaN	NaN	NaN	NaN	NaN	NaN	NaN	NaN	NaN	NaN	NaN
14	9B	5	R4	Coloured-Smooth	No_caustics	0	NaN	NaN	NaN	NaN	NaN	NaN	NaN	NaN	NaN	NaN	NaN	NaN	NaN	NaN	NaN	NaN
15	1A	1	R3	Grey-Textured	Caustics	1	0	0	2	3	3	2	10	3	2	2	2	0.116	0.141	3.63	64	52.853
15	1A	2	R4	Coloured-Smooth	Caustics	1	0	1	3	3	3	3	13	2	3	2	2	0.1	0.121	4.883	128	66.348
15	1A	3	R5	Coloured-Textured	Caustics	1	1	2	3	3	3	3	15	3	3	2	2	0.158	0.188	6.02	91	76.529
15	1A	4	R2	Grey-Smooth	Caustics	1	1	0	1	1	1	3	7	2	2	2	2	0.042	0.063	3.112	1448	42.181
15	1A	5	R1	Cylinder	Caustics	1	1	2	3	2	3	3	14	1	1	1	2	0.016	0.027	2.03874	64	23.696
16	9C	1	R3	Grey-Textured	No_caustics	1	0	0	0	0	0	2	2	3	2	2	1	0.113	0.113	3.308	64	47.424
16	9C	2	R1	Cylinder	No_caustics	1	0	0	0	0	0	2	2	1	1	1	1	0.005	0.005	0.994281	362	16.3913
16	9C	3	R5	Coloured-Textured	No_caustics	1	0	0	0	0	0	2	2	3	3	2	1	0.161	0.161	5.793	91	72.98
16	9C	4	R4	Coloured-Smooth	No_caustics	1	0	0	0	0	0	3	3	2	3	2	1	0.101	0.101	4.76	128	63.844
16	9C	5	R2	Grey-Smooth	No_caustics	1	0	0	0	0	0	2	2	2	2	2	1	0.036	0.036	2.875	1448	36.031
17	2C	1	R4	Coloured-Smooth	No_caustics	1	0	0	2	2	2	2	8	2	3	2	1	0.101	0.101	4.76	128	63.844
17	2C	2	R2	Grey-Smooth	No_caustics	1	0	0	3	1	1	3	8	2	2	2	1	0.036	0.036	2.875	1448	36.031
17	2C	3	R3	Grey-Textured	No_caustics	1	1	0	3	3	3	3	13	3	2	2	1	0.113	0.113	3.308	64	47.424
17	2C	4	R1	Cylinder	No_caustics	1	0	0	1	1	1	1	4	1	1	1	1	0.005	0.005	0.994281	362	16.3913
17	2C	5	R5	Coloured-Textured	No_caustics	1	0	0	3	2	2	2	9	3	3	2	1	0.161	0.161	5.793	91	72.98
18	7C	1	R2	Grey-Smooth	Caustics	0	NaN	NaN	NaN	NaN	NaN	NaN	NaN	NaN	NaN	NaN	NaN	NaN	NaN	NaN	NaN	NaN
18	7C	2	R1	Cylinder	Caustics	0	NaN	NaN	NaN	NaN	NaN	NaN	NaN	NaN	NaN	NaN	NaN	NaN	NaN	NaN	NaN	NaN
18	7C	3	R4	Coloured-Smooth	Caustics	0	NaN	NaN	NaN	NaN	NaN	NaN	NaN	NaN	NaN	NaN	NaN	NaN	NaN	NaN	NaN	NaN
18	7C	4	R5	Coloured-Textured	Caustics	0	NaN	NaN	NaN	NaN	NaN	NaN	NaN	NaN	NaN	NaN	NaN	NaN	NaN	NaN	NaN	NaN
18	7C	5	R3	Grey-Textured	Caustics	0	NaN	NaN	NaN	NaN	NaN	NaN	NaN	NaN	NaN	NaN	NaN	NaN	NaN	NaN	NaN	NaN
19	3A	1	R5	Coloured-Textured	No_caustics	1	0	0	2	3	3	3	11	3	3	2	1	0.161	0.161	5.793	91	72.98
19	3A	2	R3	Grey-Textured	No_caustics	0	NaN	NaN	NaN	NaN	NaN	NaN	NaN	NaN	NaN	NaN	NaN	NaN	NaN	NaN	NaN	NaN
19	3A	3	R4	Coloured-Smooth	No_caustics	0	NaN	NaN	NaN	NaN	NaN	NaN	NaN	NaN	NaN	NaN	NaN	NaN	NaN	NaN	NaN	NaN
19	3A	4	R2	Grey-Smooth	No_caustics	1	0	0	0	0	0	3	3	2	2	2	1	0.036	0.036	2.875	1448	36.031
19	3A	5	R1	Cylinder	No_caustics	0	NaN	NaN	NaN	NaN	NaN	NaN	NaN	NaN	NaN	NaN	NaN	NaN	NaN	NaN	NaN	NaN
20	5C	1	R4	Coloured-Smooth	Caustics	0	NaN	NaN	NaN	NaN	NaN	NaN	NaN	NaN	NaN	NaN	NaN	NaN	NaN	NaN	NaN	NaN
20	5C	2	R2	Grey-Smooth	Caustics	0	NaN	NaN	NaN	NaN	NaN	NaN	NaN	NaN	NaN	NaN	NaN	NaN	NaN	NaN	NaN	NaN
20	5C	3	R3	Grey-Textured	Caustics	0	NaN	NaN	NaN	NaN	NaN	NaN	NaN	NaN	NaN	NaN	NaN	NaN	NaN	NaN	NaN	NaN
20	5C	4	R1	Cylinder	Caustics	0	NaN	NaN	NaN	NaN	NaN	NaN	NaN	NaN	NaN	NaN	NaN	NaN	NaN	NaN	NaN	NaN
20	5C	5	R5	Coloured-Textured	Caustics	0	NaN	NaN	NaN	NaN	NaN	NaN	NaN	NaN	NaN	NaN	NaN	NaN	NaN	NaN	NaN	NaN
21	9A	1	R4	Coloured-Smooth	Caustics	1	0	1	3	1	3	3	11	2	3	2	2	0.1	0.121	4.883	128	66.348
21	9A	2	R2	Grey-Smooth	Caustics	1	2	3	2	1	3	3	14	2	2	2	2	0.042	0.063	3.112	1448	42.181
21	9A	3	R3	Grey-Textured	Caustics	1	1	1	3	1	3	3	12	3	2	2	2	0.116	0.141	3.63	64	52.853
21	9A	4	R1	Cylinder	Caustics	1	0	1	0	0	0	3	4	1	1	1	2	0.016	0.027	2.03874	64	23.696
21	9A	5	R5	Coloured-Textured	Caustics	1	1	1	0	0	0	3	5	3	3	2	2	0.158	0.188	6.02	91	76.529
22	1B	1	R4	Coloured-Smooth	No_caustics	1	0	2	3	3	3	2	13	2	3	2	1	0.101	0.101	4.76	128	63.844
22	1B	2	R3	Grey-Textured	No_caustics	1	2	1	3	3	3	1	13	3	2	2	1	0.113	0.113	3.308	64	47.424
22	1B	3	R1	Cylinder	No_caustics	1	0	2	3	0	1	2	8	1	1	1	1	0.005	0.005	0.994281	362	16.3913
22	1B	4	R2	Grey-Smooth	No_caustics	1	0	0	0	0	0	1	1	2	2	2	1	0.036	0.036	2.875	1448	36.031
22	1B	5	R5	Coloured-Textured	No_caustics	1	2	2	3	3	3	1	14	3	3	2	1	0.161	0.161	5.793	91	72.98
23	2B	1	R3	Grey-Textured	Caustics	1	0	0	3	2	2	3	10	3	2	2	2	0.116	0.141	3.63	64	52.853
23	2B	2	R1	Cylinder	Caustics	0	NaN	NaN	NaN	NaN	NaN	NaN	NaN	NaN	NaN	NaN	NaN	NaN	NaN	NaN	NaN	NaN
23	2B	3	R5	Coloured-Textured	Caustics	0	NaN	NaN	NaN	NaN	NaN	NaN	NaN	NaN	NaN	NaN	NaN	NaN	NaN	NaN	NaN	NaN
23	2B	4	R2	Grey-Smooth	Caustics	0	NaN	NaN	NaN	NaN	NaN	NaN	NaN	NaN	NaN	NaN	NaN	NaN	NaN	NaN	NaN	NaN
23	2B	5	R4	Coloured-Smooth	Caustics	1	0	0	3	1	3	2	9	2	3	2	2	0.1	0.121	4.883	128	66.348
24	6B	1	R2	Grey-Smooth	No_caustics	1	0	0	0	0	0	2	2	2	2	2	1	0.036	0.036	2.875	1448	36.031
24	6B	2	R4	Coloured-Smooth	No_caustics	1	0	0	2	1	1	3	7	2	3	2	1	0.101	0.101	4.76	128	63.844
24	6B	3	R5	Coloured-Textured	No_caustics	1	0	0	2	1	1	3	7	3	3	2	1	0.161	0.161	5.793	91	72.98
24	6B	4	R1	Cylinder	No_caustics	1	0	0	0	0	0	3	3	1	1	1	1	0.005	0.005	0.994281	362	16.3913
24	6B	5	R3	Grey-Textured	No_caustics	1	1	0	3	1	1	3	9	3	2	2	1	0.113	0.113	3.308	64	47.424
25	8D	1	R5	Coloured-Textured	Caustics	1	2	3	3	2	3	3	16	3	3	2	2	0.158	0.188	6.02	91	76.529
25	8D	2	R4	Coloured-Smooth	Caustics	1	1	2	2	2	3	3	13	2	3	2	2	0.1	0.121	4.883	128	66.348
25	8D	3	R2	Grey-Smooth	Caustics	1	0	0	1	0	1	3	5	2	2	2	2	0.042	0.063	3.112	1448	42.181
25	8D	4	R3	Grey-Textured	Caustics	1	0	0	1	0	3	3	7	3	2	2	2	0.116	0.141	3.63	64	52.853
25	8D	5	R1	Cylinder	Caustics	1	0	1	1	0	0	3	5	1	1	1	2	0.016	0.027	2.03874	64	23.696
26	1D	1	R5	Coloured-Textured	No_caustics	1	1	1	3	3	3	3	14	3	3	2	1	0.161	0.161	5.793	91	72.98
26	1D	2	R2	Grey-Smooth	No_caustics	0	NaN	NaN	NaN	NaN	NaN	NaN	NaN	NaN	NaN	NaN	NaN	NaN	NaN	NaN	NaN	NaN
26	1D	3	R3	Grey-Textured	No_caustics	0	NaN	NaN	NaN	NaN	NaN	NaN	NaN	NaN	NaN	NaN	NaN	NaN	NaN	NaN	NaN	NaN
26	1D	4	R4	Coloured-Smooth	No_caustics	0	NaN	NaN	NaN	NaN	NaN	NaN	NaN	NaN	NaN	NaN	NaN	NaN	NaN	NaN	NaN	NaN
26	1D	5	R1	Cylinder	No_caustics	1	0	0	0	0	0	3	3	1	1	1	1	0.005	0.005	0.994281	362	16.3913
27	5C	1	R1	Cylinder	No_caustics	0	NaN	NaN	NaN	NaN	NaN	NaN	NaN	NaN	NaN	NaN	NaN	NaN	NaN	NaN	NaN	NaN
27	5C	2	R5	Coloured-Textured	No_caustics	0	NaN	NaN	NaN	NaN	NaN	NaN	NaN	NaN	NaN	NaN	NaN	NaN	NaN	NaN	NaN	NaN
27	5C	3	R2	Grey-Smooth	No_caustics	0	NaN	NaN	NaN	NaN	NaN	NaN	NaN	NaN	NaN	NaN	NaN	NaN	NaN	NaN	NaN	NaN
27	5C	4	R3	Grey-Textured	No_caustics	0	NaN	NaN	NaN	NaN	NaN	NaN	NaN	NaN	NaN	NaN	NaN	NaN	NaN	NaN	NaN	NaN
27	5C	5	R4	Coloured-Smooth	No_caustics	0	NaN	NaN	NaN	NaN	NaN	NaN	NaN	NaN	NaN	NaN	NaN	NaN	NaN	NaN	NaN	NaN
28	6D	1	R2	Grey-Smooth	Caustics	1	0	0	2	1	1	3	7	2	2	2	2	0.042	0.063	3.112	1448	42.181
28	6D	2	R5	Coloured-Textured	Caustics	1	1	0	3	2	2	3	11	3	3	2	2	0.158	0.188	6.02	91	76.529
28	6D	3	R1	Cylinder	Caustics	1	1	0	3	3	3	1	11	1	1	1	2	0.016	0.027	2.03874	64	23.696
28	6D	4	R4	Coloured-Smooth	Caustics	1	1	0	3	3	1	2	10	2	3	2	2	0.1	0.121	4.883	128	66.348
28	6D	5	R3	Grey-Textured	Caustics	1	0	0	2	2	2	3	9	3	2	2	2	0.116	0.141	3.63	64	52.853
29	9C	1	R1	Cylinder	Caustics	1	0	0	0	0	0	1	1	1	1	1	2	0.016	0.027	2.03874	64	23.696
29	9C	2	R3	Grey-Textured	Caustics	1	0	0	0	0	0	2	2	3	2	2	2	0.116	0.141	3.63	64	52.853
29	9C	3	R4	Coloured-Smooth	Caustics	1	0	0	0	0	0	3	3	2	3	2	2	0.1	0.121	4.883	128	66.348
29	9C	4	R5	Coloured-Textured	Caustics	1	0	0	0	0	0	2	2	3	3	2	2	0.158	0.188	6.02	91	76.529
29	9C	5	R2	Grey-Smooth	Caustics	1	0	0	0	0	0	1	1	2	2	2	2	0.042	0.063	3.112	1448	42.181
30	7C	1	R3	Grey-Textured	No_caustics	0	NaN	NaN	NaN	NaN	NaN	NaN	NaN	NaN	NaN	NaN	NaN	NaN	NaN	NaN	NaN	NaN
30	7C	2	R1	Cylinder	No_caustics	0	NaN	NaN	NaN	NaN	NaN	NaN	NaN	NaN	NaN	NaN	NaN	NaN	NaN	NaN	NaN	NaN
30	7C	3	R4	Coloured-Smooth	No_caustics	0	NaN	NaN	NaN	NaN	NaN	NaN	NaN	NaN	NaN	NaN	NaN	NaN	NaN	NaN	NaN	NaN
30	7C	4	R5	Coloured-Textured	No_caustics	0	NaN	NaN	NaN	NaN	NaN	NaN	NaN	NaN	NaN	NaN	NaN	NaN	NaN	NaN	NaN	NaN
30	7C	5	R2	Grey-Smooth	No_caustics	0	NaN	NaN	NaN	NaN	NaN	NaN	NaN	NaN	NaN	NaN	NaN	NaN	NaN	NaN	NaN	NaN
31	8C	1	R2	Grey-Smooth	Caustics	1	0	1	1	1	1	3	7	2	2	2	2	0.042	0.063	3.112	1448	42.181
31	8C	2	R4	Coloured-Smooth	Caustics	1	1	0	2	1	3	3	10	2	3	2	2	0.1	0.121	4.883	128	66.348
31	8C	3	R5	Coloured-Textured	Caustics	1	0	1	2	1	3	3	10	3	3	2	2	0.158	0.188	6.02	91	76.529
31	8C	4	R1	Cylinder	Caustics	1	1	1	3	1	2	3	11	1	1	1	2	0.016	0.027	2.03874	64	23.696
31	8C	5	R3	Grey-Textured	Caustics	1	0	0	2	2	2	3	9	3	2	2	2	0.116	0.141	3.63	64	52.853
32	1A	1	R1	Cylinder	No_caustics	1	0	0	0	0	1	0	1	1	1	1	1	0.005	0.005	0.994281	362	16.3913
32	1A	2	R4	Coloured-Smooth	No_caustics	0	NaN	NaN	NaN	NaN	NaN	NaN	NaN	NaN	NaN	NaN	NaN	NaN	NaN	NaN	NaN	NaN
32	1A	3	R5	Coloured-Textured	No_caustics	0	NaN	NaN	NaN	NaN	NaN	NaN	NaN	NaN	NaN	NaN	NaN	NaN	NaN	NaN	NaN	NaN
32	1A	4	R2	Grey-Smooth	No_caustics	1	0	0	1	2	2	2	7	2	2	2	1	0.036	0.036	2.875	1448	36.031
32	1A	5	R3	Grey-Textured	No_caustics	0	NaN	NaN	NaN	NaN	NaN	NaN	NaN	NaN	NaN	NaN	NaN	NaN	NaN	NaN	NaN	NaN
33	1C	1	R2	Grey-Smooth	No_caustics	1	0	0	0	0	0	3	3	2	2	2	1	0.036	0.036	2.875	1448	36.031
33	1C	2	R5	Coloured-Textured	No_caustics	1	1	1	3	2	3	3	13	3	3	2	1	0.161	0.161	5.793	91	72.98
33	1C	3	R1	Cylinder	No_caustics	0	NaN	NaN	NaN	NaN	NaN	NaN	NaN	NaN	NaN	NaN	NaN	NaN	NaN	NaN	NaN	NaN
33	1C	4	R3	Grey-Textured	No_caustics	1	0	0	0	0	0	3	3	3	2	2	1	0.113	0.113	3.308	64	47.424
33	1C	5	R4	Coloured-Smooth	No_caustics	1	1	1	3	3	3	3	14	2	3	2	1	0.101	0.101	4.76	128	63.844
34	3A	1	R4	Coloured-Smooth	Caustics	1	2	1	2	1	1	3	10	2	3	2	2	0.1	0.121	4.883	128	66.348
34	3A	2	R5	Coloured-Textured	Caustics	0	NaN	NaN	NaN	NaN	NaN	NaN	NaN	NaN	NaN	NaN	NaN	NaN	NaN	NaN	NaN	NaN
34	3A	3	R2	Grey-Smooth	Caustics	1	1	0	1	1	1	3	7	2	2	2	2	0.042	0.063	3.112	1448	42.181
34	3A	4	R3	Grey-Textured	Caustics	1	1	1	1	1	1	3	8	3	2	2	2	0.116	0.141	3.63	64	52.853
34	3A	5	R1	Cylinder	Caustics	0	NaN	NaN	NaN	NaN	NaN	NaN	NaN	NaN	NaN	NaN	NaN	NaN	NaN	NaN	NaN	NaN
35	10C	1	R3	Grey-Textured	No_caustics	1	1	0	2	1	1	3	8	3	2	2	1	0.113	0.113	3.308	64	47.424
35	10C	2	R1	Cylinder	No_caustics	1	0	0	0	0	0	1	1	1	1	1	1	0.005	0.005	0.994281	362	16.3913
35	10C	3	R4	Coloured-Smooth	No_caustics	1	0	0	1	0	1	2	4	2	3	2	1	0.101	0.101	4.76	128	63.844
35	10C	4	R5	Coloured-Textured	No_caustics	1	0	0	1	1	1	3	6	3	3	2	1	0.161	0.161	5.793	91	72.98
35	10C	5	R2	Grey-Smooth	No_caustics	1	0	0	0	0	0	3	3	2	2	2	1	0.036	0.036	2.875	1448	36.031
36	9B	1	R5	Coloured-Textured	Caustics	0	NaN	NaN	NaN	NaN	NaN	NaN	NaN	NaN	NaN	NaN	NaN	NaN	NaN	NaN	NaN	NaN
36	9B	2	R3	Grey-Textured	Caustics	1	0	0	1	1	2	3	7	3	2	2	2	0.116	0.141	3.63	64	52.853
36	9B	3	R1	Cylinder	Caustics	0	NaN	NaN	NaN	NaN	NaN	NaN	NaN	NaN	NaN	NaN	NaN	NaN	NaN	NaN	NaN	NaN
36	9B	4	R4	Coloured-Smooth	Caustics	1	0	0	2	2	2	2	8	2	3	2	2	0.1	0.121	4.883	128	66.348
36	9B	5	R2	Grey-Smooth	Caustics	1	0	0	0	0	0	2	2	2	2	2	2	0.042	0.063	3.112	1448	42.181
37	10A	1	R5	Coloured-Textured	No_caustics	1	1	1	3	3	3	3	14	3	3	2	1	0.161	0.161	5.793	91	72.98
37	10A	2	R2	Grey-Smooth	No_caustics	1	1	0	2	1	1	3	8	2	2	2	1	0.036	0.036	2.875	1448	36.031
37	10A	3	R3	Grey-Textured	No_caustics	1	0	0	3	3	3	3	12	3	2	2	1	0.113	0.113	3.308	64	47.424
37	10A	4	R4	Coloured-Smooth	No_caustics	1	1	0	3	2	2	3	11	2	3	2	1	0.101	0.101	4.76	128	63.844
37	10A	5	R1	Cylinder	No_caustics	0	NaN	NaN	NaN	NaN	NaN	NaN	NaN	NaN	NaN	NaN	NaN	NaN	NaN	NaN	NaN	NaN
38	2C	1	R1	Cylinder	Caustics	1	1	0	3	2	3	3	12	1	1	1	2	0.016	0.027	2.03874	64	23.696
38	2C	2	R2	Grey-Smooth	Caustics	1	0	0	3	2	1	2	8	2	2	2	2	0.042	0.063	3.112	1448	42.181
38	2C	3	R3	Grey-Textured	Caustics	1	1	0	2	1	1	2	7	3	2	2	2	0.116	0.141	3.63	64	52.853
38	2C	4	R5	Coloured-Textured	Caustics	1	0	0	2	1	1	2	6	3	3	2	2	0.158	0.188	6.02	91	76.529
38	2C	5	R4	Coloured-Smooth	Caustics	1	0	0	3	2	3	3	11	2	3	2	2	0.1	0.121	4.883	128	66.348
39	9D	1	R4	Coloured-Smooth	No_caustics	0	NaN	NaN	NaN	NaN	NaN	NaN	NaN	NaN	NaN	NaN	NaN	NaN	NaN	NaN	NaN	NaN
39	9D	2	R3	Grey-Textured	No_caustics	0	NaN	NaN	NaN	NaN	NaN	NaN	NaN	NaN	NaN	NaN	NaN	NaN	NaN	NaN	NaN	NaN
39	9D	3	R2	Grey-Smooth	No_caustics	0	NaN	NaN	NaN	NaN	NaN	NaN	NaN	NaN	NaN	NaN	NaN	NaN	NaN	NaN	NaN	NaN
39	9D	4	R1	Cylinder	No_caustics	0	NaN	NaN	NaN	NaN	NaN	NaN	NaN	NaN	NaN	NaN	NaN	NaN	NaN	NaN	NaN	NaN
39	9D	5	R5	Coloured-Textured	No_caustics	0	NaN	NaN	NaN	NaN	NaN	NaN	NaN	NaN	NaN	NaN	NaN	NaN	NaN	NaN	NaN	NaN
40	6C	1	R3	Grey-Textured	Caustics	1	1	1	2	1	1	3	9	3	2	2	2	0.116	0.141	3.63	64	52.853
40	6C	2	R1	Cylinder	Caustics	1	1	2	1	1	3	3	11	1	1	1	2	0.016	0.027	2.03874	64	23.696
40	6C	3	R4	Coloured-Smooth	Caustics	1	1	0	2	2	2	3	10	2	3	2	2	0.1	0.121	4.883	128	66.348
40	6C	4	R2	Grey-Smooth	Caustics	1	3	2	2	2	3	3	15	2	2	2	2	0.042	0.063	3.112	1448	42.181
40	6C	5	R5	Coloured-Textured	Caustics	1	2	2	3	3	3	3	16	3	3	2	2	0.158	0.188	6.02	91	76.529

## Sheet: Average_contrast
Rock	Caustic_condition	Contrast
Coloured-Smooth	Caustic	0.4684
Coloured-Smooth	Caustic	0.4678
Coloured-Smooth	Caustic	0.4565
Coloured-Smooth	Caustic	0.4557
Coloured-Smooth	Caustic	0.4532
Coloured-Smooth	Caustic	0.3859
Coloured-Smooth	Caustic	0.3765
Coloured-Smooth	Caustic	0.3678
Coloured-Smooth	Caustic	0.3625
Coloured-Smooth	Caustic	0.361
Coloured-Smooth	Caustic	0.3563
Coloured-Smooth	Caustic	0.3535
Coloured-Smooth	Caustic	0.3447
Coloured-Smooth	Caustic	0.3417
Coloured-Smooth	Caustic	0.3382
Coloured-Smooth	Caustic	0.335
Coloured-Smooth	Caustic	0.335
Coloured-Smooth	Caustic	0.3347
Coloured-Smooth	Caustic	0.3347
Coloured-Smooth	Caustic	0.334
Coloured-Smooth	Caustic	0.3308
Coloured-Smooth	Caustic	0.33
Coloured-Smooth	Caustic	0.3299
Coloured-Smooth	Caustic	0.329
Coloured-Smooth	Caustic	0.3276
Coloured-Smooth	Caustic	0.3268
Coloured-Smooth	Caustic	0.3255
Coloured-Smooth	Caustic	0.3237
Coloured-Smooth	Caustic	0.3235
Coloured-Smooth	Caustic	0.3233
Coloured-Smooth	Caustic	0.3211
Coloured-Smooth	Caustic	0.3208
Coloured-Smooth	Caustic	0.3203
Coloured-Smooth	Caustic	0.3171
Coloured-Smooth	Caustic	0.3158
Coloured-Smooth	Caustic	0.3154
Coloured-Smooth	Caustic	0.3149
Coloured-Smooth	Caustic	0.3134
Coloured-Smooth	Caustic	0.3129
Coloured-Smooth	Caustic	0.3121
Coloured-Smooth	Caustic	0.3118
Coloured-Smooth	Caustic	0.3113
Coloured-Smooth	Caustic	0.3112
Coloured-Smooth	Caustic	0.3107
Coloured-Smooth	Caustic	0.3105
Coloured-Smooth	Caustic	0.3102
Coloured-Smooth	Caustic	0.3099
Coloured-Smooth	Caustic	0.3081
Coloured-Smooth	Caustic	0.3077
Coloured-Smooth	Caustic	0.3076
Coloured-Smooth	Caustic	0.3058
Coloured-Smooth	Caustic	0.3049
Coloured-Smooth	Caustic	0.3037
Coloured-Smooth	Caustic	0.302
Coloured-Smooth	Caustic	0.3015
Coloured-Smooth	Caustic	0.3013
Coloured-Smooth	Caustic	0.3009
Coloured-Smooth	Caustic	0.3003
Coloured-Smooth	Caustic	0.2969
Coloured-Smooth	Caustic	0.2962
Coloured-Smooth	Caustic	0.2917
Coloured-Smooth	Caustic	0.2913
Coloured-Smooth	Caustic	0.2911
Coloured-Smooth	Caustic	0.2903
Coloured-Smooth	Caustic	0.2903
Coloured-Smooth	Caustic	0.2899
Coloured-Smooth	Caustic	0.2895
Coloured-Smooth	Caustic	0.2893
Coloured-Smooth	Caustic	0.288
Coloured-Smooth	Caustic	0.2873
Coloured-Smooth	Caustic	0.2856
Coloured-Smooth	Caustic	0.2852
Coloured-Smooth	Caustic	0.285
Coloured-Smooth	Caustic	0.2845
Coloured-Smooth	Caustic	0.2827
Coloured-Smooth	Caustic	0.2811
Coloured-Smooth	Caustic	0.2804
Coloured-Smooth	Caustic	0.2802
Coloured-Smooth	Caustic	0.2795
Coloured-Smooth	Caustic	0.2782
Coloured-Smooth	Caustic	0.2777
Coloured-Smooth	Caustic	0.2774
Coloured-Smooth	Caustic	0.2767
Coloured-Smooth	Caustic	0.276
Coloured-Smooth	Caustic	0.2759
Coloured-Smooth	Caustic	0.2757
Coloured-Smooth	Caustic	0.2755
Coloured-Smooth	Caustic	0.2748
Coloured-Smooth	Caustic	0.2747
Coloured-Smooth	Caustic	0.2743
Coloured-Smooth	Caustic	0.2742
Coloured-Smooth	Caustic	0.2727
Coloured-Smooth	Caustic	0.2726
Coloured-Smooth	Caustic	0.2725
Coloured-Smooth	Caustic	0.2724
Coloured-Smooth	Caustic	0.2722
Coloured-Smooth	Caustic	0.2714
Coloured-Smooth	Caustic	0.2711
Coloured-Smooth	Caustic	0.2711
Coloured-Smooth	Caustic	0.271
Coloured-Smooth	Caustic	0.2704
Coloured-Smooth	Caustic	0.2686
Coloured-Smooth	Caustic	0.2686
Coloured-Smooth	Caustic	0.2668
Coloured-Smooth	Caustic	0.2666
Coloured-Smooth	Caustic	0.2656
Coloured-Smooth	Caustic	0.2653
Coloured-Smooth	Caustic	0.2652
Coloured-Smooth	Caustic	0.2647
Coloured-Smooth	Caustic	0.2643
Coloured-Smooth	Caustic	0.264
Coloured-Smooth	Caustic	0.2633
Coloured-Smooth	Caustic	0.2633
Coloured-Smooth	Caustic	0.263
Coloured-Smooth	Caustic	0.2626
Coloured-Smooth	Caustic	0.2625
Coloured-Smooth	Caustic	0.2618
Coloured-Smooth	Caustic	0.2615
Coloured-Smooth	Caustic	0.2615
Coloured-Smooth	Caustic	0.2615
Coloured-Smooth	Caustic	0.2612
Coloured-Smooth	Caustic	0.2608
Coloured-Smooth	Caustic	0.2601
Coloured-Smooth	Caustic	0.259
Coloured-Smooth	Caustic	0.2587
Coloured-Smooth	Caustic	0.2581
Coloured-Smooth	Caustic	0.2579
Coloured-Smooth	Caustic	0.2578
Coloured-Smooth	Caustic	0.2577
Coloured-Smooth	Caustic	0.2568
Coloured-Smooth	Caustic	0.2557
Coloured-Smooth	Caustic	0.2551
Coloured-Smooth	Caustic	0.2535
Coloured-Smooth	Caustic	0.2519
Coloured-Smooth	Caustic	0.2507
Coloured-Smooth	Caustic	0.2503
Coloured-Smooth	Caustic	0.2502
Coloured-Smooth	Caustic	0.2502
Coloured-Smooth	Caustic	0.2497
Coloured-Smooth	Caustic	0.2493
Coloured-Smooth	Caustic	0.2481
Coloured-Smooth	Caustic	0.2479
Coloured-Smooth	Caustic	0.2474
Coloured-Smooth	Caustic	0.2472
Coloured-Smooth	Caustic	0.247
Coloured-Smooth	Caustic	0.2464
Coloured-Smooth	Caustic	0.2463
Coloured-Smooth	Caustic	0.2462
Coloured-Smooth	Caustic	0.2459
Coloured-Smooth	Caustic	0.2453
Coloured-Smooth	Caustic	0.2451
Coloured-Smooth	Caustic	0.2446
Coloured-Smooth	Caustic	0.2444
Coloured-Smooth	Caustic	0.2433
Coloured-Smooth	Caustic	0.2431
Coloured-Smooth	Caustic	0.2428
Coloured-Smooth	Caustic	0.2421
Coloured-Smooth	Caustic	0.2412
Coloured-Smooth	Caustic	0.2411
Coloured-Smooth	Caustic	0.2396
Coloured-Smooth	Caustic	0.2375
Coloured-Smooth	Caustic	0.2369
Coloured-Smooth	Caustic	0.2367
Coloured-Smooth	Caustic	0.2367
Coloured-Smooth	Caustic	0.2365
Coloured-Smooth	Caustic	0.2362
Coloured-Smooth	Caustic	0.236
Coloured-Smooth	Caustic	0.2358
Coloured-Smooth	Caustic	0.2355
Coloured-Smooth	Caustic	0.2355
Coloured-Smooth	Caustic	0.2353
Coloured-Smooth	Caustic	0.2351
Coloured-Smooth	Caustic	0.234
Coloured-Smooth	Caustic	0.2337
Coloured-Smooth	Caustic	0.2336
Coloured-Smooth	Caustic	0.2333
Coloured-Smooth	Caustic	0.2331
Coloured-Smooth	Caustic	0.233
Coloured-Smooth	Caustic	0.2327
Coloured-Smooth	Caustic	0.2327
Coloured-Smooth	Caustic	0.2326
Coloured-Smooth	Caustic	0.2324
Coloured-Smooth	Caustic	0.2322
Coloured-Smooth	Caustic	0.2321
Coloured-Smooth	Caustic	0.2313
Coloured-Smooth	Caustic	0.2311
Coloured-Smooth	Caustic	0.2309
Coloured-Smooth	Caustic	0.2303
Coloured-Smooth	Caustic	0.2303
Coloured-Smooth	Caustic	0.2299
Coloured-Smooth	Caustic	0.2293
Coloured-Smooth	Caustic	0.2292
Coloured-Smooth	Caustic	0.2291
Coloured-Smooth	Caustic	0.2288
Coloured-Smooth	Caustic	0.2287
Coloured-Smooth	Caustic	0.2283
Coloured-Smooth	Caustic	0.2279
Coloured-Smooth	Caustic	0.2276
Coloured-Smooth	Caustic	0.2275
Coloured-Smooth	Caustic	0.2273
Coloured-Smooth	Caustic	0.227
Coloured-Smooth	Caustic	0.2267
Coloured-Smooth	Caustic	0.2265
Coloured-Smooth	Caustic	0.2262
Coloured-Smooth	Caustic	0.2259
Coloured-Smooth	Caustic	0.2258
Coloured-Smooth	Caustic	0.2253
Coloured-Smooth	Caustic	0.2243
Coloured-Smooth	Caustic	0.224
Coloured-Smooth	Caustic	0.2227
Coloured-Smooth	Caustic	0.2227
Coloured-Smooth	Caustic	0.2226
Coloured-Smooth	Caustic	0.2221
Coloured-Smooth	Caustic	0.2221
Coloured-Smooth	Caustic	0.2218
Coloured-Smooth	Caustic	0.2208
Coloured-Smooth	Caustic	0.2198
Coloured-Smooth	Caustic	0.2196
Coloured-Smooth	Caustic	0.2191
Coloured-Smooth	Caustic	0.219
Coloured-Smooth	Caustic	0.2189
Coloured-Smooth	Caustic	0.2184
Coloured-Smooth	Caustic	0.2181
Coloured-Smooth	Caustic	0.218
Coloured-Smooth	Caustic	0.2179
Coloured-Smooth	Caustic	0.2164
Coloured-Smooth	Caustic	0.2161
Coloured-Smooth	Caustic	0.216
Coloured-Smooth	Caustic	0.2159
Coloured-Smooth	Caustic	0.2155
Coloured-Smooth	Caustic	0.2152
Coloured-Smooth	Caustic	0.215
Coloured-Smooth	Caustic	0.2141
Coloured-Smooth	Caustic	0.214
Coloured-Smooth	Caustic	0.2138
Coloured-Smooth	Caustic	0.2134
Coloured-Smooth	Caustic	0.2133
Coloured-Smooth	Caustic	0.2132
Coloured-Smooth	Caustic	0.2131
Coloured-Smooth	Caustic	0.2127
Coloured-Smooth	Caustic	0.2125
Coloured-Smooth	Caustic	0.2118
Coloured-Smooth	Caustic	0.2116
Coloured-Smooth	Caustic	0.2115
Coloured-Smooth	Caustic	0.2112
Coloured-Smooth	Caustic	0.211
Coloured-Smooth	Caustic	0.2109
Coloured-Smooth	Caustic	0.2108
Coloured-Smooth	Caustic	0.2107
Coloured-Smooth	Caustic	0.2106
Coloured-Smooth	Caustic	0.2105
Coloured-Smooth	Caustic	0.2104
Coloured-Smooth	Caustic	0.2102
Coloured-Smooth	Caustic	0.2095
Coloured-Smooth	Caustic	0.209
Coloured-Smooth	Caustic	0.2086
Coloured-Smooth	Caustic	0.2086
Coloured-Smooth	Caustic	0.2085
Coloured-Smooth	Caustic	0.2079
Coloured-Smooth	Caustic	0.2079
Coloured-Smooth	Caustic	0.2074
Coloured-Smooth	Caustic	0.2073
Coloured-Smooth	Caustic	0.2073
Coloured-Smooth	Caustic	0.2073
Coloured-Smooth	Caustic	0.2069
Coloured-Smooth	Caustic	0.2068
Coloured-Smooth	Caustic	0.2068
Coloured-Smooth	Caustic	0.2067
Coloured-Smooth	Caustic	0.2064
Coloured-Smooth	Caustic	0.2062
Coloured-Smooth	Caustic	0.2058
Coloured-Smooth	Caustic	0.2055
Coloured-Smooth	Caustic	0.2055
Coloured-Smooth	Caustic	0.2052
Coloured-Smooth	Caustic	0.2049
Coloured-Smooth	Caustic	0.2043
Coloured-Smooth	Caustic	0.2041
Coloured-Smooth	Caustic	0.2041
Coloured-Smooth	Caustic	0.2041
Coloured-Smooth	Caustic	0.2037
Coloured-Smooth	Caustic	0.2034
Coloured-Smooth	Caustic	0.2033
Coloured-Smooth	Caustic	0.2033
Coloured-Smooth	Caustic	0.2032
Coloured-Smooth	Caustic	0.2031
Coloured-Smooth	Caustic	0.203
Coloured-Smooth	Caustic	0.203
Coloured-Smooth	Caustic	0.2026
Coloured-Smooth	Caustic	0.2025
Coloured-Smooth	Caustic	0.2025
Coloured-Smooth	Caustic	0.2022
Coloured-Smooth	Caustic	0.2021
Coloured-Smooth	Caustic	0.202
Coloured-Smooth	Caustic	0.202
Coloured-Smooth	Caustic	0.2019
Coloured-Smooth	Caustic	0.2017
Coloured-Smooth	Caustic	0.2017
Coloured-Smooth	Caustic	0.2015
Coloured-Smooth	Caustic	0.2012
Coloured-Smooth	Caustic	0.2005
Coloured-Smooth	Caustic	0.2003
Coloured-Smooth	Caustic	0.2001
Coloured-Smooth	Caustic	0.2
Coloured-Smooth	Caustic	0.1999
Coloured-Smooth	Caustic	0.1999
Coloured-Smooth	Caustic	0.1997
Coloured-Smooth	Caustic	0.1995
Coloured-Smooth	Caustic	0.1993
Coloured-Smooth	Caustic	0.1993
Coloured-Smooth	Caustic	0.1992
Coloured-Smooth	Caustic	0.1992
Coloured-Smooth	Caustic	0.1992
Coloured-Smooth	Caustic	0.1991
Coloured-Smooth	Caustic	0.199
Coloured-Smooth	Caustic	0.199
Coloured-Smooth	Caustic	0.1989
Coloured-Smooth	Caustic	0.1988
Coloured-Smooth	Caustic	0.1978
Coloured-Smooth	Caustic	0.1978
Coloured-Smooth	Caustic	0.1971
Coloured-Smooth	Caustic	0.1971
Coloured-Smooth	Caustic	0.1967
Coloured-Smooth	Caustic	0.1965
Coloured-Smooth	Caustic	0.1963
Coloured-Smooth	Caustic	0.196
Coloured-Smooth	Caustic	0.1959
Coloured-Smooth	Caustic	0.1959
Coloured-Smooth	Caustic	0.1952
Coloured-Smooth	Caustic	0.1951
Coloured-Smooth	Caustic	0.195
Coloured-Smooth	Caustic	0.195
Coloured-Smooth	Caustic	0.195
Coloured-Smooth	Caustic	0.1948
Coloured-Smooth	Caustic	0.1945
Coloured-Smooth	Caustic	0.1944
Coloured-Smooth	Caustic	0.1943
Coloured-Smooth	Caustic	0.1941
Coloured-Smooth	Caustic	0.194
Coloured-Smooth	Caustic	0.1937
Coloured-Smooth	Caustic	0.1936
Coloured-Smooth	Caustic	0.1933
Coloured-Smooth	Caustic	0.1932
Coloured-Smooth	Caustic	0.1932
Coloured-Smooth	Caustic	0.1931
Coloured-Smooth	Caustic	0.1931
Coloured-Smooth	Caustic	0.193
Coloured-Smooth	Caustic	0.193
Coloured-Smooth	Caustic	0.1928
Coloured-Smooth	Caustic	0.1925
Coloured-Smooth	Caustic	0.192
Coloured-Smooth	Caustic	0.191
Coloured-Smooth	Caustic	0.1909
Coloured-Smooth	Caustic	0.1907
Coloured-Smooth	Caustic	0.1906
Coloured-Smooth	Caustic	0.1902
Coloured-Smooth	Caustic	0.1901
Coloured-Smooth	Caustic	0.19
Coloured-Smooth	Caustic	0.19
Coloured-Smooth	Caustic	0.1897
Coloured-Smooth	Caustic	0.1892
Coloured-Smooth	Caustic	0.1888
Coloured-Smooth	Caustic	0.1883
Coloured-Smooth	Caustic	0.1882
Coloured-Smooth	Caustic	0.1882
Coloured-Smooth	Caustic	0.1881
Coloured-Smooth	Caustic	0.1873
Coloured-Smooth	Caustic	0.1872
Coloured-Smooth	Caustic	0.1872
Coloured-Smooth	Caustic	0.1871
Coloured-Smooth	Caustic	0.1868
Coloured-Smooth	Caustic	0.1859
Coloured-Smooth	Caustic	0.1859
Coloured-Smooth	Caustic	0.1858
Coloured-Smooth	Caustic	0.185
Coloured-Smooth	Caustic	0.185
Coloured-Smooth	Caustic	0.1844
Coloured-Smooth	Caustic	0.1842
Coloured-Smooth	Caustic	0.1842
Coloured-Smooth	Caustic	0.1839
Coloured-Smooth	Caustic	0.1836
Coloured-Smooth	Caustic	0.1836
Coloured-Smooth	Caustic	0.1831
Coloured-Smooth	Caustic	0.1831
Coloured-Smooth	Caustic	0.1824
Coloured-Smooth	Caustic	0.1818
Coloured-Smooth	Caustic	0.1817
Coloured-Smooth	Caustic	0.1816
Coloured-Smooth	Caustic	0.1815
Coloured-Smooth	Caustic	0.1815
Coloured-Smooth	Caustic	0.1814
Coloured-Smooth	Caustic	0.1814
Coloured-Smooth	Caustic	0.1814
Coloured-Smooth	Caustic	0.1807
Coloured-Smooth	Caustic	0.1802
Coloured-Smooth	Caustic	0.1802
Coloured-Smooth	Caustic	0.18
Coloured-Smooth	Caustic	0.1798
Coloured-Smooth	Caustic	0.1798
Coloured-Smooth	Caustic	0.1798
Coloured-Smooth	Caustic	0.1794
Coloured-Smooth	Caustic	0.1793
Coloured-Smooth	Caustic	0.1791
Coloured-Smooth	Caustic	0.1789
Coloured-Smooth	Caustic	0.1786
Coloured-Smooth	Caustic	0.1786
Coloured-Smooth	Caustic	0.1785
Coloured-Smooth	Caustic	0.1783
Coloured-Smooth	Caustic	0.1782
Coloured-Smooth	Caustic	0.1781
Coloured-Smooth	Caustic	0.1781
Coloured-Smooth	Caustic	0.1777
Coloured-Smooth	Caustic	0.1775
Coloured-Smooth	Caustic	0.177
Coloured-Smooth	Caustic	0.177
Coloured-Smooth	Caustic	0.177
Coloured-Smooth	Caustic	0.1765
Coloured-Smooth	Caustic	0.1765
Coloured-Smooth	Caustic	0.1763
Coloured-Smooth	Caustic	0.1762
Coloured-Smooth	Caustic	0.1761
Coloured-Smooth	Caustic	0.1761
Coloured-Smooth	Caustic	0.1761
Coloured-Smooth	Caustic	0.176
Coloured-Smooth	Caustic	0.1758
Coloured-Smooth	Caustic	0.1757
Coloured-Smooth	Caustic	0.1756
Coloured-Smooth	Caustic	0.1756
Coloured-Smooth	Caustic	0.1754
Coloured-Smooth	Caustic	0.1753
Coloured-Smooth	Caustic	0.1748
Coloured-Smooth	Caustic	0.1746
Coloured-Smooth	Caustic	0.1745
Coloured-Smooth	Caustic	0.1744
Coloured-Smooth	Caustic	0.1742
Coloured-Smooth	Caustic	0.1733
Coloured-Smooth	Caustic	0.1728
Coloured-Smooth	Caustic	0.1725
Coloured-Smooth	Caustic	0.1723
Coloured-Smooth	Caustic	0.1721
Coloured-Smooth	Caustic	0.1717
Coloured-Smooth	Caustic	0.1717
Coloured-Smooth	Caustic	0.1713
Coloured-Smooth	Caustic	0.1713
Coloured-Smooth	Caustic	0.171
Coloured-Smooth	Caustic	0.171
Coloured-Smooth	Caustic	0.1706
Coloured-Smooth	Caustic	0.1705
Coloured-Smooth	Caustic	0.1699
Coloured-Smooth	Caustic	0.1699
Coloured-Smooth	Caustic	0.1697
Coloured-Smooth	Caustic	0.1695
Coloured-Smooth	Caustic	0.1694
Coloured-Smooth	Caustic	0.1694
Coloured-Smooth	Caustic	0.1692
Coloured-Smooth	Caustic	0.1689
Coloured-Smooth	Caustic	0.1688
Coloured-Smooth	Caustic	0.1687
Coloured-Smooth	Caustic	0.1686
Coloured-Smooth	Caustic	0.1686
Coloured-Smooth	Caustic	0.1685
Coloured-Smooth	Caustic	0.1684
Coloured-Smooth	Caustic	0.1682
Coloured-Smooth	Caustic	0.1675
Coloured-Smooth	Caustic	0.1672
Coloured-Smooth	Caustic	0.1672
Coloured-Smooth	Caustic	0.167
Coloured-Smooth	Caustic	0.167
Coloured-Smooth	Caustic	0.1669
Coloured-Smooth	Caustic	0.1669
Coloured-Smooth	Caustic	0.1661
Coloured-Smooth	Caustic	0.1661
Coloured-Smooth	Caustic	0.1659
Coloured-Smooth	Caustic	0.1659
Coloured-Smooth	Caustic	0.1658
Coloured-Smooth	Caustic	0.1654
Coloured-Smooth	Caustic	0.1653
Coloured-Smooth	Caustic	0.1651
Coloured-Smooth	Caustic	0.165
Coloured-Smooth	Caustic	0.165
Coloured-Smooth	Caustic	0.1648
Coloured-Smooth	Caustic	0.1647
Coloured-Smooth	Caustic	0.1645
Coloured-Smooth	Caustic	0.1643
Coloured-Smooth	Caustic	0.1641
Coloured-Smooth	Caustic	0.1641
Coloured-Smooth	Caustic	0.164
Coloured-Smooth	Caustic	0.164
Coloured-Smooth	Caustic	0.1637
Coloured-Smooth	Caustic	0.1637
Coloured-Smooth	Caustic	0.1635
Coloured-Smooth	Caustic	0.1635
Coloured-Smooth	Caustic	0.1634
Coloured-Smooth	Caustic	0.1633
Coloured-Smooth	Caustic	0.1631
Coloured-Smooth	Caustic	0.163
Coloured-Smooth	Caustic	0.163
Coloured-Smooth	Caustic	0.1622
Coloured-Smooth	Caustic	0.162
Coloured-Smooth	Caustic	0.162
Coloured-Smooth	Caustic	0.162
Coloured-Smooth	Caustic	0.1619
Coloured-Smooth	Caustic	0.1619
Coloured-Smooth	Caustic	0.1618
Coloured-Smooth	Caustic	0.1618
Coloured-Smooth	Caustic	0.1617
Coloured-Smooth	Caustic	0.1615
Coloured-Smooth	Caustic	0.1607
Coloured-Smooth	Caustic	0.1604
Coloured-Smooth	Caustic	0.16
Coloured-Smooth	Caustic	0.16
Coloured-Smooth	Caustic	0.1597
Coloured-Smooth	Caustic	0.1595
Coloured-Smooth	Caustic	0.1595
Coloured-Smooth	Caustic	0.1594
Coloured-Smooth	Caustic	0.1594
Coloured-Smooth	Caustic	0.1592
Coloured-Smooth	Caustic	0.1592
Coloured-Smooth	Caustic	0.1591
Coloured-Smooth	Caustic	0.159
Coloured-Smooth	Caustic	0.159
Coloured-Smooth	Caustic	0.1589
Coloured-Smooth	Caustic	0.1588
Coloured-Smooth	Caustic	0.1587
Coloured-Smooth	Caustic	0.1587
Coloured-Smooth	Caustic	0.1586
Coloured-Smooth	Caustic	0.1586
Coloured-Smooth	Caustic	0.1577
Coloured-Smooth	Caustic	0.1576
Coloured-Smooth	Caustic	0.1575
Coloured-Smooth	Caustic	0.1575
Coloured-Smooth	Caustic	0.157
Coloured-Smooth	Caustic	0.1569
Coloured-Smooth	Caustic	0.1566
Coloured-Smooth	Caustic	0.1565
Coloured-Smooth	Caustic	0.1564
Coloured-Smooth	Caustic	0.1564
Coloured-Smooth	Caustic	0.1563
Coloured-Smooth	Caustic	0.1562
Coloured-Smooth	Caustic	0.1557
Coloured-Smooth	Caustic	0.1557
Coloured-Smooth	Caustic	0.1556
Coloured-Smooth	Caustic	0.1553
Coloured-Smooth	Caustic	0.1553
Coloured-Smooth	Caustic	0.1548
Coloured-Smooth	Caustic	0.1548
Coloured-Smooth	Caustic	0.1547
Coloured-Smooth	Caustic	0.1545
Coloured-Smooth	Caustic	0.1543
Coloured-Smooth	Caustic	0.1541
Coloured-Smooth	Caustic	0.154
Coloured-Smooth	Caustic	0.1537
Coloured-Smooth	Caustic	0.1536
Coloured-Smooth	Caustic	0.1533
Coloured-Smooth	Caustic	0.1532
Coloured-Smooth	Caustic	0.1528
Coloured-Smooth	Caustic	0.1528
Coloured-Smooth	Caustic	0.1526
Coloured-Smooth	Caustic	0.1523
Coloured-Smooth	Caustic	0.1523
Coloured-Smooth	Caustic	0.1522
Coloured-Smooth	Caustic	0.1521
Coloured-Smooth	Caustic	0.1521
Coloured-Smooth	Caustic	0.152
Coloured-Smooth	Caustic	0.1518
Coloured-Smooth	Caustic	0.1518
Coloured-Smooth	Caustic	0.1518
Coloured-Smooth	Caustic	0.1516
Coloured-Smooth	Caustic	0.1516
Coloured-Smooth	Caustic	0.1512
Coloured-Smooth	Caustic	0.1512
Coloured-Smooth	Caustic	0.1511
Coloured-Smooth	Caustic	0.1511
Coloured-Smooth	Caustic	0.1511
Coloured-Smooth	Caustic	0.1507
Coloured-Smooth	Caustic	0.1507
Coloured-Smooth	Caustic	0.1506
Coloured-Smooth	Caustic	0.1506
Coloured-Smooth	Caustic	0.1505
Coloured-Smooth	Caustic	0.15
Coloured-Smooth	Caustic	0.1499
Coloured-Smooth	Caustic	0.1499
Coloured-Smooth	Caustic	0.1498
Coloured-Smooth	Caustic	0.1496
Coloured-Smooth	Caustic	0.1495
Coloured-Smooth	Caustic	0.1494
Coloured-Smooth	Caustic	0.1493
Coloured-Smooth	Caustic	0.1493
Coloured-Smooth	Caustic	0.1491
Coloured-Smooth	Caustic	0.149
Coloured-Smooth	Caustic	0.1489
Coloured-Smooth	Caustic	0.1483
Coloured-Smooth	Caustic	0.1483
Coloured-Smooth	Caustic	0.1482
Coloured-Smooth	Caustic	0.1482
Coloured-Smooth	Caustic	0.1481
Coloured-Smooth	Caustic	0.148
Coloured-Smooth	Caustic	0.1478
Coloured-Smooth	Caustic	0.1475
Coloured-Smooth	Caustic	0.1475
Coloured-Smooth	Caustic	0.1474
Coloured-Smooth	Caustic	0.1474
Coloured-Smooth	Caustic	0.1473
Coloured-Smooth	Caustic	0.1472
Coloured-Smooth	Caustic	0.1471
Coloured-Smooth	Caustic	0.1467
Coloured-Smooth	Caustic	0.1467
Coloured-Smooth	Caustic	0.1467
Coloured-Smooth	Caustic	0.1463
Coloured-Smooth	Caustic	0.1461
Coloured-Smooth	Caustic	0.1458
Coloured-Smooth	Caustic	0.1458
Coloured-Smooth	Caustic	0.1455
Coloured-Smooth	Caustic	0.1453
Coloured-Smooth	Caustic	0.145
Coloured-Smooth	Caustic	0.145
Coloured-Smooth	Caustic	0.1448
Coloured-Smooth	Caustic	0.1448
Coloured-Smooth	Caustic	0.1448
Coloured-Smooth	Caustic	0.1448
Coloured-Smooth	Caustic	0.1448
Coloured-Smooth	Caustic	0.1448
Coloured-Smooth	Caustic	0.1445
Coloured-Smooth	Caustic	0.1445
Coloured-Smooth	Caustic	0.1444
Coloured-Smooth	Caustic	0.1442
Coloured-Smooth	Caustic	0.1441
Coloured-Smooth	Caustic	0.1441
Coloured-Smooth	Caustic	0.1441
Coloured-Smooth	Caustic	0.1441
Coloured-Smooth	Caustic	0.1434
Coloured-Smooth	Caustic	0.1434
Coloured-Smooth	Caustic	0.1433
Coloured-Smooth	Caustic	0.1431
Coloured-Smooth	Caustic	0.1428
Coloured-Smooth	Caustic	0.1428
Coloured-Smooth	Caustic	0.1427
Coloured-Smooth	Caustic	0.1425
Coloured-Smooth	Caustic	0.1424
Coloured-Smooth	Caustic	0.1422
Coloured-Smooth	Caustic	0.1422
Coloured-Smooth	Caustic	0.1421
Coloured-Smooth	Caustic	0.1421
Coloured-Smooth	Caustic	0.1418
Coloured-Smooth	Caustic	0.1418
Coloured-Smooth	Caustic	0.1418
Coloured-Smooth	Caustic	0.1418
Coloured-Smooth	Caustic	0.1415
Coloured-Smooth	Caustic	0.1412
Coloured-Smooth	Caustic	0.1408
Coloured-Smooth	Caustic	0.1404
Coloured-Smooth	Caustic	0.1403
Coloured-Smooth	Caustic	0.1402
Coloured-Smooth	Caustic	0.1397
Coloured-Smooth	Caustic	0.1396
Coloured-Smooth	Caustic	0.1396
Coloured-Smooth	Caustic	0.1395
Coloured-Smooth	Caustic	0.1395
Coloured-Smooth	Caustic	0.1392
Coloured-Smooth	Caustic	0.1392
Coloured-Smooth	Caustic	0.1391
Coloured-Smooth	Caustic	0.139
Coloured-Smooth	Caustic	0.1386
Coloured-Smooth	Caustic	0.1385
Coloured-Smooth	Caustic	0.1385
Coloured-Smooth	Caustic	0.1382
Coloured-Smooth	Caustic	0.1381
Coloured-Smooth	Caustic	0.138
Coloured-Smooth	Caustic	0.138
Coloured-Smooth	Caustic	0.1378
Coloured-Smooth	Caustic	0.1378
Coloured-Smooth	Caustic	0.1378
Coloured-Smooth	Caustic	0.1377
Coloured-Smooth	Caustic	0.1377
Coloured-Smooth	Caustic	0.1375
Coloured-Smooth	Caustic	0.1375
Coloured-Smooth	Caustic	0.1374
Coloured-Smooth	Caustic	0.1373
Coloured-Smooth	Caustic	0.1372
Coloured-Smooth	Caustic	0.1371
Coloured-Smooth	Caustic	0.137
Coloured-Smooth	Caustic	0.137
Coloured-Smooth	Caustic	0.137
Coloured-Smooth	Caustic	0.137
Coloured-Smooth	Caustic	0.137
Coloured-Smooth	Caustic	0.1369
Coloured-Smooth	Caustic	0.1368
Coloured-Smooth	Caustic	0.1368
Coloured-Smooth	Caustic	0.1368
Coloured-Smooth	Caustic	0.1367
Coloured-Smooth	Caustic	0.1366
Coloured-Smooth	Caustic	0.1364
Coloured-Smooth	Caustic	0.1361
Coloured-Smooth	Caustic	0.1361
Coloured-Smooth	Caustic	0.1361
Coloured-Smooth	Caustic	0.136
Coloured-Smooth	Caustic	0.1359
Coloured-Smooth	Caustic	0.1359
Coloured-Smooth	Caustic	0.1359
Coloured-Smooth	Caustic	0.1358
Coloured-Smooth	Caustic	0.1356
Coloured-Smooth	Caustic	0.1356
Coloured-Smooth	Caustic	0.1356
Coloured-Smooth	Caustic	0.1355
Coloured-Smooth	Caustic	0.1352
Coloured-Smooth	Caustic	0.1349
Coloured-Smooth	Caustic	0.1349
Coloured-Smooth	Caustic	0.1349
Coloured-Smooth	Caustic	0.1348
Coloured-Smooth	Caustic	0.1347
Coloured-Smooth	Caustic	0.1345
Coloured-Smooth	Caustic	0.1344
Coloured-Smooth	Caustic	0.1342
Coloured-Smooth	Caustic	0.1341
Coloured-Smooth	Caustic	0.1338
Coloured-Smooth	Caustic	0.1338
Coloured-Smooth	Caustic	0.1338
Coloured-Smooth	Caustic	0.1337
Coloured-Smooth	Caustic	0.1336
Coloured-Smooth	Caustic	0.1334
Coloured-Smooth	Caustic	0.1333
Coloured-Smooth	Caustic	0.1333
Coloured-Smooth	Caustic	0.1333
Coloured-Smooth	Caustic	0.1332
Coloured-Smooth	Caustic	0.1329
Coloured-Smooth	Caustic	0.1328
Coloured-Smooth	Caustic	0.1326
Coloured-Smooth	Caustic	0.1326
Coloured-Smooth	Caustic	0.1326
Coloured-Smooth	Caustic	0.1325
Coloured-Smooth	Caustic	0.1325
Coloured-Smooth	Caustic	0.1325
Coloured-Smooth	Caustic	0.1324
Coloured-Smooth	Caustic	0.1323
Coloured-Smooth	Caustic	0.1323
Coloured-Smooth	Caustic	0.1322
Coloured-Smooth	Caustic	0.132
Coloured-Smooth	Caustic	0.132
Coloured-Smooth	Caustic	0.132
Coloured-Smooth	Caustic	0.1319
Coloured-Smooth	Caustic	0.1317
Coloured-Smooth	Caustic	0.1316
Coloured-Smooth	Caustic	0.1316
Coloured-Smooth	Caustic	0.1315
Coloured-Smooth	Caustic	0.1313
Coloured-Smooth	Caustic	0.1313
Coloured-Smooth	Caustic	0.1312
Coloured-Smooth	Caustic	0.1311
Coloured-Smooth	Caustic	0.131
Coloured-Smooth	Caustic	0.131
Coloured-Smooth	Caustic	0.131
Coloured-Smooth	Caustic	0.131
Coloured-Smooth	Caustic	0.1309
Coloured-Smooth	Caustic	0.1309
Coloured-Smooth	Caustic	0.1307
Coloured-Smooth	Caustic	0.1306
Coloured-Smooth	Caustic	0.1305
Coloured-Smooth	Caustic	0.1305
Coloured-Smooth	Caustic	0.1304
Coloured-Smooth	Caustic	0.1302
Coloured-Smooth	Caustic	0.1302
Coloured-Smooth	Caustic	0.1302
Coloured-Smooth	Caustic	0.1299
Coloured-Smooth	Caustic	0.1298
Coloured-Smooth	Caustic	0.1298
Coloured-Smooth	Caustic	0.1297
Coloured-Smooth	Caustic	0.1296
Coloured-Smooth	Caustic	0.1296
Coloured-Smooth	Caustic	0.1295
Coloured-Smooth	Caustic	0.1292
Coloured-Smooth	Caustic	0.1292
Coloured-Smooth	Caustic	0.1292
Coloured-Smooth	Caustic	0.1291
Coloured-Smooth	Caustic	0.1289
Coloured-Smooth	Caustic	0.1288
Coloured-Smooth	Caustic	0.1288
Coloured-Smooth	Caustic	0.1288
Coloured-Smooth	Caustic	0.1288
Coloured-Smooth	Caustic	0.1287
Coloured-Smooth	Caustic	0.1286
Coloured-Smooth	Caustic	0.1286
Coloured-Smooth	Caustic	0.1285
Coloured-Smooth	Caustic	0.1284
Coloured-Smooth	Caustic	0.1282
Coloured-Smooth	Caustic	0.1282
Coloured-Smooth	Caustic	0.1281
Coloured-Smooth	Caustic	0.1281
Coloured-Smooth	Caustic	0.1281
Coloured-Smooth	Caustic	0.1281
Coloured-Smooth	Caustic	0.128
Coloured-Smooth	Caustic	0.128
Coloured-Smooth	Caustic	0.128
Coloured-Smooth	Caustic	0.128
Coloured-Smooth	Caustic	0.1277
Coloured-Smooth	Caustic	0.1277
Coloured-Smooth	Caustic	0.1273
Coloured-Smooth	Caustic	0.127
Coloured-Smooth	Caustic	0.127
Coloured-Smooth	Caustic	0.1268
Coloured-Smooth	Caustic	0.1268
Coloured-Smooth	Caustic	0.1267
Coloured-Smooth	Caustic	0.1266
Coloured-Smooth	Caustic	0.1265
Coloured-Smooth	Caustic	0.1265
Coloured-Smooth	Caustic	0.1263
Coloured-Smooth	Caustic	0.1263
Coloured-Smooth	Caustic	0.1262
Coloured-Smooth	Caustic	0.1262
Coloured-Smooth	Caustic	0.1261
Coloured-Smooth	Caustic	0.126
Coloured-Smooth	Caustic	0.1259
Coloured-Smooth	Caustic	0.1258
Coloured-Smooth	Caustic	0.1257
Coloured-Smooth	Caustic	0.1255
Coloured-Smooth	Caustic	0.1253
Coloured-Smooth	Caustic	0.1252
Coloured-Smooth	Caustic	0.1251
Coloured-Smooth	Caustic	0.125
Coloured-Smooth	Caustic	0.125
Coloured-Smooth	Caustic	0.1249
Coloured-Smooth	Caustic	0.1249
Coloured-Smooth	Caustic	0.1248
Coloured-Smooth	Caustic	0.1247
Coloured-Smooth	Caustic	0.1247
Coloured-Smooth	Caustic	0.1246
Coloured-Smooth	Caustic	0.1246
Coloured-Smooth	Caustic	0.1246
Coloured-Smooth	Caustic	0.1245
Coloured-Smooth	Caustic	0.1244
Coloured-Smooth	Caustic	0.1243
Coloured-Smooth	Caustic	0.1243
Coloured-Smooth	Caustic	0.1242
Coloured-Smooth	Caustic	0.1242
Coloured-Smooth	Caustic	0.1241
Coloured-Smooth	Caustic	0.1239
Coloured-Smooth	Caustic	0.1238
Coloured-Smooth	Caustic	0.1237
Coloured-Smooth	Caustic	0.1237
Coloured-Smooth	Caustic	0.1234
Coloured-Smooth	Caustic	0.1233
Coloured-Smooth	Caustic	0.1232
Coloured-Smooth	Caustic	0.1231
Coloured-Smooth	Caustic	0.123
Coloured-Smooth	Caustic	0.123
Coloured-Smooth	Caustic	0.1227
Coloured-Smooth	Caustic	0.1226
Coloured-Smooth	Caustic	0.1225
Coloured-Smooth	Caustic	0.1225
Coloured-Smooth	Caustic	0.1224
Coloured-Smooth	Caustic	0.1224
Coloured-Smooth	Caustic	0.1221
Coloured-Smooth	Caustic	0.122
Coloured-Smooth	Caustic	0.1217
Coloured-Smooth	Caustic	0.1217
Coloured-Smooth	Caustic	0.1216
Coloured-Smooth	Caustic	0.1215
Coloured-Smooth	Caustic	0.1215
Coloured-Smooth	Caustic	0.1215
Coloured-Smooth	Caustic	0.1214
Coloured-Smooth	Caustic	0.1214
Coloured-Smooth	Caustic	0.1213
Coloured-Smooth	Caustic	0.1212
Coloured-Smooth	Caustic	0.1211
Coloured-Smooth	Caustic	0.1211
Coloured-Smooth	Caustic	0.1208
Coloured-Smooth	Caustic	0.1208
Coloured-Smooth	Caustic	0.1206
Coloured-Smooth	Caustic	0.1206
Coloured-Smooth	Caustic	0.1205
Coloured-Smooth	Caustic	0.1205
Coloured-Smooth	Caustic	0.1203
Coloured-Smooth	Caustic	0.1202
Coloured-Smooth	Caustic	0.1201
Coloured-Smooth	Caustic	0.12
Coloured-Smooth	Caustic	0.12
Coloured-Smooth	Caustic	0.12
Coloured-Smooth	Caustic	0.1198
Coloured-Smooth	Caustic	0.1196
Coloured-Smooth	Caustic	0.1196
Coloured-Smooth	Caustic	0.1196
Coloured-Smooth	Caustic	0.1195
Coloured-Smooth	Caustic	0.1195
Coloured-Smooth	Caustic	0.1193
Coloured-Smooth	Caustic	0.1192
Coloured-Smooth	Caustic	0.1192
Coloured-Smooth	Caustic	0.1191
Coloured-Smooth	Caustic	0.1189
Coloured-Smooth	Caustic	0.1186
Coloured-Smooth	Caustic	0.1185
Coloured-Smooth	Caustic	0.1184
Coloured-Smooth	Caustic	0.1183
Coloured-Smooth	Caustic	0.1182
Coloured-Smooth	Caustic	0.1182
Coloured-Smooth	Caustic	0.118
Coloured-Smooth	Caustic	0.1178
Coloured-Smooth	Caustic	0.1177
Coloured-Smooth	Caustic	0.1177
Coloured-Smooth	Caustic	0.1176
Coloured-Smooth	Caustic	0.1176
Coloured-Smooth	Caustic	0.1174
Coloured-Smooth	Caustic	0.1174
Coloured-Smooth	Caustic	0.1174
Coloured-Smooth	Caustic	0.1173
Coloured-Smooth	Caustic	0.1172
Coloured-Smooth	Caustic	0.117
Coloured-Smooth	Caustic	0.117
Coloured-Smooth	Caustic	0.117
Coloured-Smooth	Caustic	0.1169
Coloured-Smooth	Caustic	0.1169
Coloured-Smooth	Caustic	0.1168
Coloured-Smooth	Caustic	0.1168
Coloured-Smooth	Caustic	0.1168
Coloured-Smooth	Caustic	0.1168
Coloured-Smooth	Caustic	0.1167
Coloured-Smooth	Caustic	0.1166
Coloured-Smooth	Caustic	0.1166
Coloured-Smooth	Caustic	0.1165
Coloured-Smooth	Caustic	0.1165
Coloured-Smooth	Caustic	0.1165
Coloured-Smooth	Caustic	0.1164
Coloured-Smooth	Caustic	0.1163
Coloured-Smooth	Caustic	0.116
Coloured-Smooth	Caustic	0.116
Coloured-Smooth	Caustic	0.1159
Coloured-Smooth	Caustic	0.1159
Coloured-Smooth	Caustic	0.1158
Coloured-Smooth	Caustic	0.1158
Coloured-Smooth	Caustic	0.1157
Coloured-Smooth	Caustic	0.1156
Coloured-Smooth	Caustic	0.1156
Coloured-Smooth	Caustic	0.1155
Coloured-Smooth	Caustic	0.1154
Coloured-Smooth	Caustic	0.1153
Coloured-Smooth	Caustic	0.1152
Coloured-Smooth	Caustic	0.115
Coloured-Smooth	Caustic	0.1149
Coloured-Smooth	Caustic	0.1147
Coloured-Smooth	Caustic	0.1146
Coloured-Smooth	Caustic	0.1146
Coloured-Smooth	Caustic	0.1146
Coloured-Smooth	Caustic	0.1145
Coloured-Smooth	Caustic	0.1141
Coloured-Smooth	Caustic	0.1141
Coloured-Smooth	Caustic	0.114
Coloured-Smooth	Caustic	0.1139
Coloured-Smooth	Caustic	0.1138
Coloured-Smooth	Caustic	0.1137
Coloured-Smooth	Caustic	0.1137
Coloured-Smooth	Caustic	0.1136
Coloured-Smooth	Caustic	0.1135
Coloured-Smooth	Caustic	0.1135
Coloured-Smooth	Caustic	0.1134
Coloured-Smooth	Caustic	0.1134
Coloured-Smooth	Caustic	0.1133
Coloured-Smooth	Caustic	0.1132
Coloured-Smooth	Caustic	0.1132
Coloured-Smooth	Caustic	0.1132
Coloured-Smooth	Caustic	0.1128
Coloured-Smooth	Caustic	0.1127
Coloured-Smooth	Caustic	0.1125
Coloured-Smooth	Caustic	0.1125
Coloured-Smooth	Caustic	0.1124
Coloured-Smooth	Caustic	0.1123
Coloured-Smooth	Caustic	0.1122
Coloured-Smooth	Caustic	0.1122
Coloured-Smooth	Caustic	0.1121
Coloured-Smooth	Caustic	0.1119
Coloured-Smooth	Caustic	0.1118
Coloured-Smooth	Caustic	0.1117
Coloured-Smooth	Caustic	0.1116
Coloured-Smooth	Caustic	0.1114
Coloured-Smooth	Caustic	0.1114
Coloured-Smooth	Caustic	0.1114
Coloured-Smooth	Caustic	0.1113
Coloured-Smooth	Caustic	0.111
Coloured-Smooth	Caustic	0.1109
Coloured-Smooth	Caustic	0.1109
Coloured-Smooth	Caustic	0.1108
Coloured-Smooth	Caustic	0.1106
Coloured-Smooth	Caustic	0.1106
Coloured-Smooth	Caustic	0.11
Coloured-Smooth	Caustic	0.11
Coloured-Smooth	Caustic	0.1099
Coloured-Smooth	Caustic	0.1098
Coloured-Smooth	Caustic	0.1097
Coloured-Smooth	Caustic	0.1097
Coloured-Smooth	Caustic	0.1097
Coloured-Smooth	Caustic	0.1095
Coloured-Smooth	Caustic	0.1094
Coloured-Smooth	Caustic	0.1093
Coloured-Smooth	Caustic	0.1092
Coloured-Smooth	Caustic	0.1092
Coloured-Smooth	Caustic	0.1091
Coloured-Smooth	Caustic	0.109
Coloured-Smooth	Caustic	0.1089
Coloured-Smooth	Caustic	0.1088
Coloured-Smooth	Caustic	0.1087
Coloured-Smooth	Caustic	0.1086
Coloured-Smooth	Caustic	0.1085
Coloured-Smooth	Caustic	0.1083
Coloured-Smooth	Caustic	0.1083
Coloured-Smooth	Caustic	0.108
Coloured-Smooth	Caustic	0.108
Coloured-Smooth	Caustic	0.108
Coloured-Smooth	Caustic	0.1079
Coloured-Smooth	Caustic	0.1079
Coloured-Smooth	Caustic	0.1077
Coloured-Smooth	Caustic	0.1077
Coloured-Smooth	Caustic	0.1076
Coloured-Smooth	Caustic	0.1075
Coloured-Smooth	Caustic	0.1071
Coloured-Smooth	Caustic	0.1069
Coloured-Smooth	Caustic	0.1067
Coloured-Smooth	Caustic	0.1067
Coloured-Smooth	Caustic	0.1067
Coloured-Smooth	Caustic	0.1062
Coloured-Smooth	Caustic	0.1061
Coloured-Smooth	Caustic	0.1061
Coloured-Smooth	Caustic	0.106
Coloured-Smooth	Caustic	0.1059
Coloured-Smooth	Caustic	0.1057
Coloured-Smooth	Caustic	0.1057
Coloured-Smooth	Caustic	0.1056
Coloured-Smooth	Caustic	0.1055
Coloured-Smooth	Caustic	0.1055
Coloured-Smooth	Caustic	0.1053
Coloured-Smooth	Caustic	0.1051
Coloured-Smooth	Caustic	0.1048
Coloured-Smooth	Caustic	0.1047
Coloured-Smooth	Caustic	0.1046
Coloured-Smooth	Caustic	0.104
Coloured-Smooth	Caustic	0.1039
Coloured-Smooth	Caustic	0.1039
Coloured-Smooth	Caustic	0.1039
Coloured-Smooth	Caustic	0.1036
Coloured-Smooth	Caustic	0.1036
Coloured-Smooth	Caustic	0.1035
Coloured-Smooth	Caustic	0.1035
Coloured-Smooth	Caustic	0.1033
Coloured-Smooth	Caustic	0.1033
Coloured-Smooth	Caustic	0.1032
Coloured-Smooth	Caustic	0.1032
Coloured-Smooth	Caustic	0.1029
Coloured-Smooth	Caustic	0.1027
Coloured-Smooth	Caustic	0.1027
Coloured-Smooth	Caustic	0.1026
Coloured-Smooth	Caustic	0.1025
Coloured-Smooth	Caustic	0.1022
Coloured-Smooth	Caustic	0.102
Coloured-Smooth	Caustic	0.102
Coloured-Smooth	Caustic	0.1019
Coloured-Smooth	Caustic	0.1019
Coloured-Smooth	Caustic	0.1018
Coloured-Smooth	Caustic	0.1017
Coloured-Smooth	Caustic	0.1017
Coloured-Smooth	Caustic	0.1017
Coloured-Smooth	Caustic	0.1016
Coloured-Smooth	Caustic	0.1015
Coloured-Smooth	Caustic	0.1015
Coloured-Smooth	Caustic	0.1014
Coloured-Smooth	Caustic	0.1012
Coloured-Smooth	Caustic	0.1012
Coloured-Smooth	Caustic	0.1011
Coloured-Smooth	Caustic	0.1011
Coloured-Smooth	Caustic	0.1011
Coloured-Smooth	Caustic	0.101
Coloured-Smooth	Caustic	0.1009
Coloured-Smooth	Caustic	0.1009
Coloured-Smooth	Caustic	0.1008
Coloured-Smooth	Caustic	0.1007
Coloured-Smooth	Caustic	0.1007
Coloured-Smooth	Caustic	0.1006
Coloured-Smooth	Caustic	0.1006
Coloured-Smooth	Caustic	0.1005
Coloured-Smooth	Caustic	0.1003
Coloured-Smooth	Caustic	0.1002
Coloured-Smooth	Caustic	0.1002
Coloured-Smooth	Caustic	0.0999
Coloured-Smooth	Caustic	0.0999
Coloured-Smooth	Caustic	0.0999
Coloured-Smooth	Caustic	0.0999
Coloured-Smooth	Caustic	0.0998
Coloured-Smooth	Caustic	0.0997
Coloured-Smooth	Caustic	0.0997
Coloured-Smooth	Caustic	0.0995
Coloured-Smooth	Caustic	0.0994
Coloured-Smooth	Caustic	0.0993
Coloured-Smooth	Caustic	0.0989
Coloured-Smooth	Caustic	0.0988
Coloured-Smooth	Caustic	0.0988
Coloured-Smooth	Caustic	0.0987
Coloured-Smooth	Caustic	0.0987
Coloured-Smooth	Caustic	0.0987
Coloured-Smooth	Caustic	0.0986
Coloured-Smooth	Caustic	0.0986
Coloured-Smooth	Caustic	0.0986
Coloured-Smooth	Caustic	0.0985
Coloured-Smooth	Caustic	0.0984
Coloured-Smooth	Caustic	0.0982
Coloured-Smooth	Caustic	0.0982
Coloured-Smooth	Caustic	0.0981
Coloured-Smooth	Caustic	0.0977
Coloured-Smooth	Caustic	0.0977
Coloured-Smooth	Caustic	0.0975
Coloured-Smooth	Caustic	0.0972
Coloured-Smooth	Caustic	0.0971
Coloured-Smooth	Caustic	0.0969
Coloured-Smooth	Caustic	0.0969
Coloured-Smooth	Caustic	0.0967
Coloured-Smooth	Caustic	0.0966
Coloured-Smooth	Caustic	0.0964
Coloured-Smooth	Caustic	0.0961
Coloured-Smooth	Caustic	0.096
Coloured-Smooth	Caustic	0.0957
Coloured-Smooth	Caustic	0.0957
Coloured-Smooth	Caustic	0.0954
Coloured-Smooth	Caustic	0.0953
Coloured-Smooth	Caustic	0.0951
Coloured-Smooth	Caustic	0.0951
Coloured-Smooth	Caustic	0.095
Coloured-Smooth	Caustic	0.095
Coloured-Smooth	Caustic	0.0948
Coloured-Smooth	Caustic	0.0948
Coloured-Smooth	Caustic	0.0944
Coloured-Smooth	Caustic	0.0942
Coloured-Smooth	Caustic	0.0942
Coloured-Smooth	Caustic	0.0939
Coloured-Smooth	Caustic	0.0939
Coloured-Smooth	Caustic	0.0939
Coloured-Smooth	Caustic	0.0938
Coloured-Smooth	Caustic	0.0936
Coloured-Smooth	Caustic	0.0936
Coloured-Smooth	Caustic	0.0936
Coloured-Smooth	Caustic	0.0935
Coloured-Smooth	Caustic	0.0934
Coloured-Smooth	Caustic	0.0934
Coloured-Smooth	Caustic	0.0933
Coloured-Smooth	Caustic	0.0933
Coloured-Smooth	Caustic	0.0932
Coloured-Smooth	Caustic	0.0931
Coloured-Smooth	Caustic	0.0931
Coloured-Smooth	Caustic	0.0931
Coloured-Smooth	Caustic	0.0929
Coloured-Smooth	Caustic	0.0928
Coloured-Smooth	Caustic	0.0927
Coloured-Smooth	Caustic	0.0926
Coloured-Smooth	Caustic	0.0926
Coloured-Smooth	Caustic	0.0925
Coloured-Smooth	Caustic	0.0923
Coloured-Smooth	Caustic	0.0922
Coloured-Smooth	Caustic	0.0922
Coloured-Smooth	Caustic	0.0921
Coloured-Smooth	Caustic	0.092
Coloured-Smooth	Caustic	0.092
Coloured-Smooth	Caustic	0.092
Coloured-Smooth	Caustic	0.0919
Coloured-Smooth	Caustic	0.0919
Coloured-Smooth	Caustic	0.0918
Coloured-Smooth	Caustic	0.0917
Coloured-Smooth	Caustic	0.0917
Coloured-Smooth	Caustic	0.0916
Coloured-Smooth	Caustic	0.0913
Coloured-Smooth	Caustic	0.0912
Coloured-Smooth	Caustic	0.0911
Coloured-Smooth	Caustic	0.0911
Coloured-Smooth	Caustic	0.0911
Coloured-Smooth	Caustic	0.0911
Coloured-Smooth	Caustic	0.0909
Coloured-Smooth	Caustic	0.0909
Coloured-Smooth	Caustic	0.0908
Coloured-Smooth	Caustic	0.0908
Coloured-Smooth	Caustic	0.0906
Coloured-Smooth	Caustic	0.0905
Coloured-Smooth	Caustic	0.0904
Coloured-Smooth	Caustic	0.0903
Coloured-Smooth	Caustic	0.0899
Coloured-Smooth	Caustic	0.0899
Coloured-Smooth	Caustic	0.0898
Coloured-Smooth	Caustic	0.0898
Coloured-Smooth	Caustic	0.0898
Coloured-Smooth	Caustic	0.0896
Coloured-Smooth	Caustic	0.0896
Coloured-Smooth	Caustic	0.0894
Coloured-Smooth	Caustic	0.0893
Coloured-Smooth	Caustic	0.0892
Coloured-Smooth	Caustic	0.0889
Coloured-Smooth	Caustic	0.0888
Coloured-Smooth	Caustic	0.0888
Coloured-Smooth	Caustic	0.0888
Coloured-Smooth	Caustic	0.0886
Coloured-Smooth	Caustic	0.0885
Coloured-Smooth	Caustic	0.0884
Coloured-Smooth	Caustic	0.0883
Coloured-Smooth	Caustic	0.0883
Coloured-Smooth	Caustic	0.0881
Coloured-Smooth	Caustic	0.088
Coloured-Smooth	Caustic	0.0879
Coloured-Smooth	Caustic	0.0877
Coloured-Smooth	Caustic	0.0875
Coloured-Smooth	Caustic	0.0874
Coloured-Smooth	Caustic	0.0874
Coloured-Smooth	Caustic	0.0873
Coloured-Smooth	Caustic	0.0871
Coloured-Smooth	Caustic	0.0869
Coloured-Smooth	Caustic	0.0867
Coloured-Smooth	Caustic	0.0866
Coloured-Smooth	Caustic	0.0866
Coloured-Smooth	Caustic	0.0866
Coloured-Smooth	Caustic	0.0865
Coloured-Smooth	Caustic	0.0865
Coloured-Smooth	Caustic	0.0862
Coloured-Smooth	Caustic	0.0862
Coloured-Smooth	Caustic	0.0861
Coloured-Smooth	Caustic	0.0861
Coloured-Smooth	Caustic	0.0861
Coloured-Smooth	Caustic	0.086
Coloured-Smooth	Caustic	0.0859
Coloured-Smooth	Caustic	0.0859
Coloured-Smooth	Caustic	0.0858
Coloured-Smooth	Caustic	0.0858
Coloured-Smooth	Caustic	0.0857
Coloured-Smooth	Caustic	0.0856
Coloured-Smooth	Caustic	0.0855
Coloured-Smooth	Caustic	0.0855
Coloured-Smooth	Caustic	0.0855
Coloured-Smooth	Caustic	0.0855
Coloured-Smooth	Caustic	0.0852
Coloured-Smooth	Caustic	0.0851
Coloured-Smooth	Caustic	0.0851
Coloured-Smooth	Caustic	0.0851
Coloured-Smooth	Caustic	0.085
Coloured-Smooth	Caustic	0.085
Coloured-Smooth	Caustic	0.0849
Coloured-Smooth	Caustic	0.0847
Coloured-Smooth	Caustic	0.0847
Coloured-Smooth	Caustic	0.0847
Coloured-Smooth	Caustic	0.0846
Coloured-Smooth	Caustic	0.0846
Coloured-Smooth	Caustic	0.0846
Coloured-Smooth	Caustic	0.0845
Coloured-Smooth	Caustic	0.0844
Coloured-Smooth	Caustic	0.0843
Coloured-Smooth	Caustic	0.0842
Coloured-Smooth	Caustic	0.0842
Coloured-Smooth	Caustic	0.0841
Coloured-Smooth	Caustic	0.084
Coloured-Smooth	Caustic	0.0839
Coloured-Smooth	Caustic	0.0836
Coloured-Smooth	Caustic	0.0835
Coloured-Smooth	Caustic	0.0834
Coloured-Smooth	Caustic	0.0834
Coloured-Smooth	Caustic	0.0834
Coloured-Smooth	Caustic	0.0834
Coloured-Smooth	Caustic	0.0833
Coloured-Smooth	Caustic	0.0832
Coloured-Smooth	Caustic	0.083
Coloured-Smooth	Caustic	0.0828
Coloured-Smooth	Caustic	0.0828
Coloured-Smooth	Caustic	0.0827
Coloured-Smooth	Caustic	0.0827
Coloured-Smooth	Caustic	0.0827
Coloured-Smooth	Caustic	0.0826
Coloured-Smooth	Caustic	0.0826
Coloured-Smooth	Caustic	0.0826
Coloured-Smooth	Caustic	0.0825
Coloured-Smooth	Caustic	0.0825
Coloured-Smooth	Caustic	0.0825
Coloured-Smooth	Caustic	0.082
Coloured-Smooth	Caustic	0.082
Coloured-Smooth	Caustic	0.0818
Coloured-Smooth	Caustic	0.0818
Coloured-Smooth	Caustic	0.0817
Coloured-Smooth	Caustic	0.0816
Coloured-Smooth	Caustic	0.0816
Coloured-Smooth	Caustic	0.0815
Coloured-Smooth	Caustic	0.0814
Coloured-Smooth	Caustic	0.0812
Coloured-Smooth	Caustic	0.081
Coloured-Smooth	Caustic	0.0809
Coloured-Smooth	Caustic	0.0809
Coloured-Smooth	Caustic	0.0808
Coloured-Smooth	Caustic	0.0803
Coloured-Smooth	Caustic	0.0802
Coloured-Smooth	Caustic	0.0801
Coloured-Smooth	Caustic	0.08
Coloured-Smooth	Caustic	0.08
Coloured-Smooth	Caustic	0.0798
Coloured-Smooth	Caustic	0.0797
Coloured-Smooth	Caustic	0.0797
Coloured-Smooth	Caustic	0.0796
Coloured-Smooth	Caustic	0.0793
Coloured-Smooth	Caustic	0.0793
Coloured-Smooth	Caustic	0.0791
Coloured-Smooth	Caustic	0.0791
Coloured-Smooth	Caustic	0.079
Coloured-Smooth	Caustic	0.0789
Coloured-Smooth	Caustic	0.0789
Coloured-Smooth	Caustic	0.0788
Coloured-Smooth	Caustic	0.0788
Coloured-Smooth	Caustic	0.0786
Coloured-Smooth	Caustic	0.0785
Coloured-Smooth	Caustic	0.0785
Coloured-Smooth	Caustic	0.0784
Coloured-Smooth	Caustic	0.0782
Coloured-Smooth	Caustic	0.0782
Coloured-Smooth	Caustic	0.0782
Coloured-Smooth	Caustic	0.0782
Coloured-Smooth	Caustic	0.0781
Coloured-Smooth	Caustic	0.0778
Coloured-Smooth	Caustic	0.0778
Coloured-Smooth	Caustic	0.0776
Coloured-Smooth	Caustic	0.0774
Coloured-Smooth	Caustic	0.0774
Coloured-Smooth	Caustic	0.0772
Coloured-Smooth	Caustic	0.0771
Coloured-Smooth	Caustic	0.0769
Coloured-Smooth	Caustic	0.0769
Coloured-Smooth	Caustic	0.0769
Coloured-Smooth	Caustic	0.0769
Coloured-Smooth	Caustic	0.0768
Coloured-Smooth	Caustic	0.0767
Coloured-Smooth	Caustic	0.0767
Coloured-Smooth	Caustic	0.0766
Coloured-Smooth	Caustic	0.0765
Coloured-Smooth	Caustic	0.0765
Coloured-Smooth	Caustic	0.0765
Coloured-Smooth	Caustic	0.0764
Coloured-Smooth	Caustic	0.0764
Coloured-Smooth	Caustic	0.0762
Coloured-Smooth	Caustic	0.0762
Coloured-Smooth	Caustic	0.0762
Coloured-Smooth	Caustic	0.0761
Coloured-Smooth	Caustic	0.0761
Coloured-Smooth	Caustic	0.0761
Coloured-Smooth	Caustic	0.076
Coloured-Smooth	Caustic	0.076
Coloured-Smooth	Caustic	0.0759
Coloured-Smooth	Caustic	0.0759
Coloured-Smooth	Caustic	0.0757
Coloured-Smooth	Caustic	0.0757
Coloured-Smooth	Caustic	0.0756
Coloured-Smooth	Caustic	0.0756
Coloured-Smooth	Caustic	0.0755
Coloured-Smooth	Caustic	0.0755
Coloured-Smooth	Caustic	0.0754
Coloured-Smooth	Caustic	0.0753
Coloured-Smooth	Caustic	0.0753
Coloured-Smooth	Caustic	0.0752
Coloured-Smooth	Caustic	0.0752
Coloured-Smooth	Caustic	0.0752
Coloured-Smooth	Caustic	0.0751
Coloured-Smooth	Caustic	0.075
Coloured-Smooth	Caustic	0.075
Coloured-Smooth	Caustic	0.0749
Coloured-Smooth	Caustic	0.0747
Coloured-Smooth	Caustic	0.0747
Coloured-Smooth	Caustic	0.0746
Coloured-Smooth	Caustic	0.0745
Coloured-Smooth	Caustic	0.0745
Coloured-Smooth	Caustic	0.0745
Coloured-Smooth	Caustic	0.0744
Coloured-Smooth	Caustic	0.0744
Coloured-Smooth	Caustic	0.0744
Coloured-Smooth	Caustic	0.074
Coloured-Smooth	Caustic	0.0739
Coloured-Smooth	Caustic	0.0739
Coloured-Smooth	Caustic	0.0738
Coloured-Smooth	Caustic	0.0738
Coloured-Smooth	Caustic	0.0738
Coloured-Smooth	Caustic	0.0737
Coloured-Smooth	Caustic	0.0737
Coloured-Smooth	Caustic	0.0736
Coloured-Smooth	Caustic	0.0735
Coloured-Smooth	Caustic	0.0735
Coloured-Smooth	Caustic	0.0735
Coloured-Smooth	Caustic	0.0734
Coloured-Smooth	Caustic	0.0733
Coloured-Smooth	Caustic	0.0733
Coloured-Smooth	Caustic	0.0732
Coloured-Smooth	Caustic	0.0732
Coloured-Smooth	Caustic	0.0732
Coloured-Smooth	Caustic	0.073
Coloured-Smooth	Caustic	0.0728
Coloured-Smooth	Caustic	0.0727
Coloured-Smooth	Caustic	0.0727
Coloured-Smooth	Caustic	0.0727
Coloured-Smooth	Caustic	0.0726
Coloured-Smooth	Caustic	0.0726
Coloured-Smooth	Caustic	0.0725
Coloured-Smooth	Caustic	0.0723
Coloured-Smooth	Caustic	0.0723
Coloured-Smooth	Caustic	0.0723
Coloured-Smooth	Caustic	0.0723
Coloured-Smooth	Caustic	0.0723
Coloured-Smooth	Caustic	0.0722
Coloured-Smooth	Caustic	0.0722
Coloured-Smooth	Caustic	0.0721
Coloured-Smooth	Caustic	0.0721
Coloured-Smooth	Caustic	0.0721
Coloured-Smooth	Caustic	0.0721
Coloured-Smooth	Caustic	0.0719
Coloured-Smooth	Caustic	0.0718
Coloured-Smooth	Caustic	0.0718
Coloured-Smooth	Caustic	0.0717
Coloured-Smooth	Caustic	0.0716
Coloured-Smooth	Caustic	0.0716
Coloured-Smooth	Caustic	0.0715
Coloured-Smooth	Caustic	0.0715
Coloured-Smooth	Caustic	0.0714
Coloured-Smooth	Caustic	0.0713
Coloured-Smooth	Caustic	0.0712
Coloured-Smooth	Caustic	0.0712
Coloured-Smooth	Caustic	0.0712
Coloured-Smooth	Caustic	0.0712
Coloured-Smooth	Caustic	0.0712
Coloured-Smooth	Caustic	0.0711
Coloured-Smooth	Caustic	0.0711
Coloured-Smooth	Caustic	0.0711
Coloured-Smooth	Caustic	0.071
Coloured-Smooth	Caustic	0.071
Coloured-Smooth	Caustic	0.0708
Coloured-Smooth	Caustic	0.0708
Coloured-Smooth	Caustic	0.0708
Coloured-Smooth	Caustic	0.0707
Coloured-Smooth	Caustic	0.0707
Coloured-Smooth	Caustic	0.0706
Coloured-Smooth	Caustic	0.0706
Coloured-Smooth	Caustic	0.0705
Coloured-Smooth	Caustic	0.0705
Coloured-Smooth	Caustic	0.0704
Coloured-Smooth	Caustic	0.0703
Coloured-Smooth	Caustic	0.0703
Coloured-Smooth	Caustic	0.0702
Coloured-Smooth	Caustic	0.0701
Coloured-Smooth	Caustic	0.07
Coloured-Smooth	Caustic	0.0699
Coloured-Smooth	Caustic	0.0699
Coloured-Smooth	Caustic	0.0698
Coloured-Smooth	Caustic	0.0697
Coloured-Smooth	Caustic	0.0696
Coloured-Smooth	Caustic	0.0694
Coloured-Smooth	Caustic	0.0694
Coloured-Smooth	Caustic	0.0694
Coloured-Smooth	Caustic	0.0693
Coloured-Smooth	Caustic	0.0693
Coloured-Smooth	Caustic	0.0692
Coloured-Smooth	Caustic	0.0692
Coloured-Smooth	Caustic	0.0691
Coloured-Smooth	Caustic	0.0691
Coloured-Smooth	Caustic	0.0688
Coloured-Smooth	Caustic	0.0688
Coloured-Smooth	Caustic	0.0688
Coloured-Smooth	Caustic	0.0688
Coloured-Smooth	Caustic	0.0688
Coloured-Smooth	Caustic	0.0686
Coloured-Smooth	Caustic	0.0686
Coloured-Smooth	Caustic	0.0686
Coloured-Smooth	Caustic	0.0685
Coloured-Smooth	Caustic	0.0685
Coloured-Smooth	Caustic	0.0685
Coloured-Smooth	Caustic	0.0683
Coloured-Smooth	Caustic	0.0682
Coloured-Smooth	Caustic	0.0682
Coloured-Smooth	Caustic	0.0682
Coloured-Smooth	Caustic	0.068
Coloured-Smooth	Caustic	0.068
Coloured-Smooth	Caustic	0.0679
Coloured-Smooth	Caustic	0.0678
Coloured-Smooth	Caustic	0.0677
Coloured-Smooth	Caustic	0.0673
Coloured-Smooth	Caustic	0.0672
Coloured-Smooth	Caustic	0.0672
Coloured-Smooth	Caustic	0.0672
Coloured-Smooth	Caustic	0.0672
Coloured-Smooth	Caustic	0.0671
Coloured-Smooth	Caustic	0.0671
Coloured-Smooth	Caustic	0.067
Coloured-Smooth	Caustic	0.067
Coloured-Smooth	Caustic	0.0666
Coloured-Smooth	Caustic	0.0665
Coloured-Smooth	Caustic	0.0662
Coloured-Smooth	Caustic	0.066
Coloured-Smooth	Caustic	0.066
Coloured-Smooth	Caustic	0.066
Coloured-Smooth	Caustic	0.0659
Coloured-Smooth	Caustic	0.0658
Coloured-Smooth	Caustic	0.0658
Coloured-Smooth	Caustic	0.0657
Coloured-Smooth	Caustic	0.0657
Coloured-Smooth	Caustic	0.0656
Coloured-Smooth	Caustic	0.0656
Coloured-Smooth	Caustic	0.0654
Coloured-Smooth	Caustic	0.0653
Coloured-Smooth	Caustic	0.0653
Coloured-Smooth	Caustic	0.0653
Coloured-Smooth	Caustic	0.0653
Coloured-Smooth	Caustic	0.0651
Coloured-Smooth	Caustic	0.065
Coloured-Smooth	Caustic	0.065
Coloured-Smooth	Caustic	0.0649
Coloured-Smooth	Caustic	0.0649
Coloured-Smooth	Caustic	0.0649
Coloured-Smooth	Caustic	0.0649
Coloured-Smooth	Caustic	0.0648
Coloured-Smooth	Caustic	0.0648
Coloured-Smooth	Caustic	0.0648
Coloured-Smooth	Caustic	0.0647
Coloured-Smooth	Caustic	0.0647
Coloured-Smooth	Caustic	0.0647
Coloured-Smooth	Caustic	0.0646
Coloured-Smooth	Caustic	0.0646
Coloured-Smooth	Caustic	0.0645
Coloured-Smooth	Caustic	0.0645
Coloured-Smooth	Caustic	0.0645
Coloured-Smooth	Caustic	0.0644
Coloured-Smooth	Caustic	0.0644
Coloured-Smooth	Caustic	0.0643
Coloured-Smooth	Caustic	0.0642
Coloured-Smooth	Caustic	0.0641
Coloured-Smooth	Caustic	0.0641
Coloured-Smooth	Caustic	0.0639
Coloured-Smooth	Caustic	0.0639
Coloured-Smooth	Caustic	0.0639
Coloured-Smooth	Caustic	0.0638
Coloured-Smooth	Caustic	0.0636
Coloured-Smooth	Caustic	0.0636
Coloured-Smooth	Caustic	0.0636
Coloured-Smooth	Caustic	0.0634
Coloured-Smooth	Caustic	0.0633
Coloured-Smooth	Caustic	0.0633
Coloured-Smooth	Caustic	0.0632
Coloured-Smooth	Caustic	0.0632
Coloured-Smooth	Caustic	0.0631
Coloured-Smooth	Caustic	0.0631
Coloured-Smooth	Caustic	0.0631
Coloured-Smooth	Caustic	0.063
Coloured-Smooth	Caustic	0.063
Coloured-Smooth	Caustic	0.063
Coloured-Smooth	Caustic	0.0629
Coloured-Smooth	Caustic	0.0629
Coloured-Smooth	Caustic	0.0629
Coloured-Smooth	Caustic	0.0627
Coloured-Smooth	Caustic	0.0626
Coloured-Smooth	Caustic	0.0625
Coloured-Smooth	Caustic	0.0625
Coloured-Smooth	Caustic	0.0625
Coloured-Smooth	Caustic	0.0624
Coloured-Smooth	Caustic	0.0624
Coloured-Smooth	Caustic	0.0623
Coloured-Smooth	Caustic	0.0623
Coloured-Smooth	Caustic	0.0623
Coloured-Smooth	Caustic	0.0623
Coloured-Smooth	Caustic	0.0622
Coloured-Smooth	Caustic	0.0622
Coloured-Smooth	Caustic	0.0622
Coloured-Smooth	Caustic	0.0621
Coloured-Smooth	Caustic	0.062
Coloured-Smooth	Caustic	0.0619
Coloured-Smooth	Caustic	0.0618
Coloured-Smooth	Caustic	0.0617
Coloured-Smooth	Caustic	0.0616
Coloured-Smooth	Caustic	0.0616
Coloured-Smooth	Caustic	0.0614
Coloured-Smooth	Caustic	0.0614
Coloured-Smooth	Caustic	0.0613
Coloured-Smooth	Caustic	0.0612
Coloured-Smooth	Caustic	0.0612
Coloured-Smooth	Caustic	0.061
Coloured-Smooth	Caustic	0.0609
Coloured-Smooth	Caustic	0.0609
Coloured-Smooth	Caustic	0.0607
Coloured-Smooth	Caustic	0.0607
Coloured-Smooth	Caustic	0.0606
Coloured-Smooth	Caustic	0.0606
Coloured-Smooth	Caustic	0.0604
Coloured-Smooth	Caustic	0.0603
Coloured-Smooth	Caustic	0.0602
Coloured-Smooth	Caustic	0.0602
Coloured-Smooth	Caustic	0.06
Coloured-Smooth	Caustic	0.06
Coloured-Smooth	Caustic	0.06
Coloured-Smooth	Caustic	0.06
Coloured-Smooth	Caustic	0.0598
Coloured-Smooth	Caustic	0.0597
Coloured-Smooth	Caustic	0.0596
Coloured-Smooth	Caustic	0.0595
Coloured-Smooth	Caustic	0.0594
Coloured-Smooth	Caustic	0.0594
Coloured-Smooth	Caustic	0.0593
Coloured-Smooth	Caustic	0.0593
Coloured-Smooth	Caustic	0.0592
Coloured-Smooth	Caustic	0.0592
Coloured-Smooth	Caustic	0.0592
Coloured-Smooth	Caustic	0.0592
Coloured-Smooth	Caustic	0.0591
Coloured-Smooth	Caustic	0.0591
Coloured-Smooth	Caustic	0.059
Coloured-Smooth	Caustic	0.0589
Coloured-Smooth	Caustic	0.0588
Coloured-Smooth	Caustic	0.0588
Coloured-Smooth	Caustic	0.0587
Coloured-Smooth	Caustic	0.0587
Coloured-Smooth	Caustic	0.0587
Coloured-Smooth	Caustic	0.0586
Coloured-Smooth	Caustic	0.0586
Coloured-Smooth	Caustic	0.0585
Coloured-Smooth	Caustic	0.0584
Coloured-Smooth	Caustic	0.0583
Coloured-Smooth	Caustic	0.0583
Coloured-Smooth	Caustic	0.0582
Coloured-Smooth	Caustic	0.0582
Coloured-Smooth	Caustic	0.0582
Coloured-Smooth	Caustic	0.0581
Coloured-Smooth	Caustic	0.0581
Coloured-Smooth	Caustic	0.0579
Coloured-Smooth	Caustic	0.0578
Coloured-Smooth	Caustic	0.0578
Coloured-Smooth	Caustic	0.0577
Coloured-Smooth	Caustic	0.0576
Coloured-Smooth	Caustic	0.0576
Coloured-Smooth	Caustic	0.0576
Coloured-Smooth	Caustic	0.0576
Coloured-Smooth	Caustic	0.0576
Coloured-Smooth	Caustic	0.0576
Coloured-Smooth	Caustic	0.0575
Coloured-Smooth	Caustic	0.0573
Coloured-Smooth	Caustic	0.0573
Coloured-Smooth	Caustic	0.0573
Coloured-Smooth	Caustic	0.0572
Coloured-Smooth	Caustic	0.057
Coloured-Smooth	Caustic	0.057
Coloured-Smooth	Caustic	0.057
Coloured-Smooth	Caustic	0.057
Coloured-Smooth	Caustic	0.0569
Coloured-Smooth	Caustic	0.0569
Coloured-Smooth	Caustic	0.0566
Coloured-Smooth	Caustic	0.0566
Coloured-Smooth	Caustic	0.0565
Coloured-Smooth	Caustic	0.0565
Coloured-Smooth	Caustic	0.0565
Coloured-Smooth	Caustic	0.0565
Coloured-Smooth	Caustic	0.0563
Coloured-Smooth	Caustic	0.0563
Coloured-Smooth	Caustic	0.0563
Coloured-Smooth	Caustic	0.0562
Coloured-Smooth	Caustic	0.0562
Coloured-Smooth	Caustic	0.0561
Coloured-Smooth	Caustic	0.0561
Coloured-Smooth	Caustic	0.056
Coloured-Smooth	Caustic	0.0559
Coloured-Smooth	Caustic	0.0558
Coloured-Smooth	Caustic	0.0557
Coloured-Smooth	Caustic	0.0555
Coloured-Smooth	Caustic	0.0555
Coloured-Smooth	Caustic	0.0555
Coloured-Smooth	Caustic	0.0554
Coloured-Smooth	Caustic	0.0554
Coloured-Smooth	Caustic	0.0552
Coloured-Smooth	Caustic	0.0552
Coloured-Smooth	Caustic	0.0552
Coloured-Smooth	Caustic	0.0551
Coloured-Smooth	Caustic	0.055
Coloured-Smooth	Caustic	0.055
Coloured-Smooth	Caustic	0.055
Coloured-Smooth	Caustic	0.0549
Coloured-Smooth	Caustic	0.0549
Coloured-Smooth	Caustic	0.0548
Coloured-Smooth	Caustic	0.0546
Coloured-Smooth	Caustic	0.0545
Coloured-Smooth	Caustic	0.0545
Coloured-Smooth	Caustic	0.0544
Coloured-Smooth	Caustic	0.0543
Coloured-Smooth	Caustic	0.0543
Coloured-Smooth	Caustic	0.0543
Coloured-Smooth	Caustic	0.0542
Coloured-Smooth	Caustic	0.054
Coloured-Smooth	Caustic	0.0537
Coloured-Smooth	Caustic	0.0536
Coloured-Smooth	Caustic	0.0535
Coloured-Smooth	Caustic	0.0534
Coloured-Smooth	Caustic	0.0533
Coloured-Smooth	Caustic	0.0532
Coloured-Smooth	Caustic	0.0532
Coloured-Smooth	Caustic	0.0532
Coloured-Smooth	Caustic	0.0531
Coloured-Smooth	Caustic	0.053
Coloured-Smooth	Caustic	0.0528
Coloured-Smooth	Caustic	0.0526
Coloured-Smooth	Caustic	0.0526
Coloured-Smooth	Caustic	0.0523
Coloured-Smooth	Caustic	0.0523
Coloured-Smooth	Caustic	0.0523
Coloured-Smooth	Caustic	0.0521
Coloured-Smooth	Caustic	0.0521
Coloured-Smooth	Caustic	0.0521
Coloured-Smooth	Caustic	0.0521
Coloured-Smooth	Caustic	0.052
Coloured-Smooth	Caustic	0.0518
Coloured-Smooth	Caustic	0.0516
Coloured-Smooth	Caustic	0.0515
Coloured-Smooth	Caustic	0.0515
Coloured-Smooth	Caustic	0.0513
Coloured-Smooth	Caustic	0.0511
Coloured-Smooth	Caustic	0.0511
Coloured-Smooth	Caustic	0.051
Coloured-Smooth	Caustic	0.051
Coloured-Smooth	Caustic	0.051
Coloured-Smooth	Caustic	0.0509
Coloured-Smooth	Caustic	0.0509
Coloured-Smooth	Caustic	0.0508
Coloured-Smooth	Caustic	0.0507
Coloured-Smooth	Caustic	0.0507
Coloured-Smooth	Caustic	0.0506
Coloured-Smooth	Caustic	0.0505
Coloured-Smooth	Caustic	0.0505
Coloured-Smooth	Caustic	0.0503
Coloured-Smooth	Caustic	0.0503
Coloured-Smooth	Caustic	0.0503
Coloured-Smooth	Caustic	0.0503
Coloured-Smooth	Caustic	0.0502
Coloured-Smooth	Caustic	0.0502
Coloured-Smooth	Caustic	0.0501
Coloured-Smooth	Caustic	0.05
Coloured-Smooth	Caustic	0.05
Coloured-Smooth	Caustic	0.05
Coloured-Smooth	Caustic	0.0499
Coloured-Smooth	Caustic	0.0499
Coloured-Smooth	Caustic	0.0499
Coloured-Smooth	Caustic	0.0499
Coloured-Smooth	Caustic	0.0498
Coloured-Smooth	Caustic	0.0497
Coloured-Smooth	Caustic	0.0495
Coloured-Smooth	Caustic	0.0495
Coloured-Smooth	Caustic	0.0494
Coloured-Smooth	Caustic	0.0494
Coloured-Smooth	Caustic	0.0494
Coloured-Smooth	Caustic	0.0493
Coloured-Smooth	Caustic	0.0492
Coloured-Smooth	Caustic	0.0492
Coloured-Smooth	Caustic	0.0491
Coloured-Smooth	Caustic	0.0491
Coloured-Smooth	Caustic	0.049
Coloured-Smooth	Caustic	0.0489
Coloured-Smooth	Caustic	0.0489
Coloured-Smooth	Caustic	0.0488
Coloured-Smooth	Caustic	0.0488
Coloured-Smooth	Caustic	0.0486
Coloured-Smooth	Caustic	0.0486
Coloured-Smooth	Caustic	0.0486
Coloured-Smooth	Caustic	0.0486
Coloured-Smooth	Caustic	0.0484
Coloured-Smooth	Caustic	0.0483
Coloured-Smooth	Caustic	0.0482
Coloured-Smooth	Caustic	0.0482
Coloured-Smooth	Caustic	0.0482
Coloured-Smooth	Caustic	0.0482
Coloured-Smooth	Caustic	0.0481
Coloured-Smooth	Caustic	0.0481
Coloured-Smooth	Caustic	0.0481
Coloured-Smooth	Caustic	0.048
Coloured-Smooth	Caustic	0.048
Coloured-Smooth	Caustic	0.048
Coloured-Smooth	Caustic	0.0479
Coloured-Smooth	Caustic	0.0479
Coloured-Smooth	Caustic	0.0478
Coloured-Smooth	Caustic	0.0476
Coloured-Smooth	Caustic	0.0476
Coloured-Smooth	Caustic	0.0474
Coloured-Smooth	Caustic	0.0474
Coloured-Smooth	Caustic	0.0472
Coloured-Smooth	Caustic	0.0472
Coloured-Smooth	Caustic	0.047
Coloured-Smooth	Caustic	0.047
Coloured-Smooth	Caustic	0.0469
Coloured-Smooth	Caustic	0.0469
Coloured-Smooth	Caustic	0.0467
Coloured-Smooth	Caustic	0.0467
Coloured-Smooth	Caustic	0.0467
Coloured-Smooth	Caustic	0.0466
Coloured-Smooth	Caustic	0.0466
Coloured-Smooth	Caustic	0.0465
Coloured-Smooth	Caustic	0.0464
Coloured-Smooth	Caustic	0.0464
Coloured-Smooth	Caustic	0.0464
Coloured-Smooth	Caustic	0.0463
Coloured-Smooth	Caustic	0.0463
Coloured-Smooth	Caustic	0.0462
Coloured-Smooth	Caustic	0.0461
Coloured-Smooth	Caustic	0.0461
Coloured-Smooth	Caustic	0.046
Coloured-Smooth	Caustic	0.046
Coloured-Smooth	Caustic	0.046
Coloured-Smooth	Caustic	0.046
Coloured-Smooth	Caustic	0.0459
Coloured-Smooth	Caustic	0.0459
Coloured-Smooth	Caustic	0.0459
Coloured-Smooth	Caustic	0.0458
Coloured-Smooth	Caustic	0.0457
Coloured-Smooth	Caustic	0.0457
Coloured-Smooth	Caustic	0.0455
Coloured-Smooth	Caustic	0.0455
Coloured-Smooth	Caustic	0.0455
Coloured-Smooth	Caustic	0.0455
Coloured-Smooth	Caustic	0.0454
Coloured-Smooth	Caustic	0.0454
Coloured-Smooth	Caustic	0.0453
Coloured-Smooth	Caustic	0.0452
Coloured-Smooth	Caustic	0.0452
Coloured-Smooth	Caustic	0.0452
Coloured-Smooth	Caustic	0.0451
Coloured-Smooth	Caustic	0.045
Coloured-Smooth	Caustic	0.045
Coloured-Smooth	Caustic	0.0449
Coloured-Smooth	Caustic	0.0448
Coloured-Smooth	Caustic	0.0447
Coloured-Smooth	Caustic	0.0446
Coloured-Smooth	Caustic	0.0446
Coloured-Smooth	Caustic	0.0445
Coloured-Smooth	Caustic	0.0445
Coloured-Smooth	Caustic	0.0445
Coloured-Smooth	Caustic	0.0445
Coloured-Smooth	Caustic	0.0443
Coloured-Smooth	Caustic	0.0442
Coloured-Smooth	Caustic	0.0442
Coloured-Smooth	Caustic	0.0442
Coloured-Smooth	Caustic	0.0441
Coloured-Smooth	Caustic	0.0441
Coloured-Smooth	Caustic	0.0441
Coloured-Smooth	Caustic	0.0441
Coloured-Smooth	Caustic	0.044
Coloured-Smooth	Caustic	0.0438
Coloured-Smooth	Caustic	0.0437
Coloured-Smooth	Caustic	0.0437
Coloured-Smooth	Caustic	0.0437
Coloured-Smooth	Caustic	0.0436
Coloured-Smooth	Caustic	0.0436
Coloured-Smooth	Caustic	0.0435
Coloured-Smooth	Caustic	0.0435
Coloured-Smooth	Caustic	0.0435
Coloured-Smooth	Caustic	0.0433
Coloured-Smooth	Caustic	0.0432
Coloured-Smooth	Caustic	0.0432
Coloured-Smooth	Caustic	0.0431
Coloured-Smooth	Caustic	0.043
Coloured-Smooth	Caustic	0.0429
Coloured-Smooth	Caustic	0.0429
Coloured-Smooth	Caustic	0.0429
Coloured-Smooth	Caustic	0.0428
Coloured-Smooth	Caustic	0.0428
Coloured-Smooth	Caustic	0.0427
Coloured-Smooth	Caustic	0.0426
Coloured-Smooth	Caustic	0.0426
Coloured-Smooth	Caustic	0.0425
Coloured-Smooth	Caustic	0.0424
Coloured-Smooth	Caustic	0.0424
Coloured-Smooth	Caustic	0.0423
Coloured-Smooth	Caustic	0.0423
Coloured-Smooth	Caustic	0.0423
Coloured-Smooth	Caustic	0.0423
Coloured-Smooth	Caustic	0.0422
Coloured-Smooth	Caustic	0.0421
Coloured-Smooth	Caustic	0.0419
Coloured-Smooth	Caustic	0.0419
Coloured-Smooth	Caustic	0.0419
Coloured-Smooth	Caustic	0.0418
Coloured-Smooth	Caustic	0.0417
Coloured-Smooth	Caustic	0.0415
Coloured-Smooth	Caustic	0.0414
Coloured-Smooth	Caustic	0.0414
Coloured-Smooth	Caustic	0.0414
Coloured-Smooth	Caustic	0.0413
Coloured-Smooth	Caustic	0.0412
Coloured-Smooth	Caustic	0.0412
Coloured-Smooth	Caustic	0.0411
Coloured-Smooth	Caustic	0.041
Coloured-Smooth	Caustic	0.0409
Coloured-Smooth	Caustic	0.0409
Coloured-Smooth	Caustic	0.0408
Coloured-Smooth	Caustic	0.0407
Coloured-Smooth	Caustic	0.0406
Coloured-Smooth	Caustic	0.0406
Coloured-Smooth	Caustic	0.0406
Coloured-Smooth	Caustic	0.0405
Coloured-Smooth	Caustic	0.0405
Coloured-Smooth	Caustic	0.0405
Coloured-Smooth	Caustic	0.0404
Coloured-Smooth	Caustic	0.0403
Coloured-Smooth	Caustic	0.0401
Coloured-Smooth	Caustic	0.04
Coloured-Smooth	Caustic	0.0399
Coloured-Smooth	Caustic	0.0399
Coloured-Smooth	Caustic	0.0398
Coloured-Smooth	Caustic	0.0398
Coloured-Smooth	Caustic	0.0396
Coloured-Smooth	Caustic	0.0395
Coloured-Smooth	Caustic	0.0395
Coloured-Smooth	Caustic	0.0394
Coloured-Smooth	Caustic	0.0394
Coloured-Smooth	Caustic	0.0393
Coloured-Smooth	Caustic	0.0393
Coloured-Smooth	Caustic	0.0393
Coloured-Smooth	Caustic	0.0393
Coloured-Smooth	Caustic	0.0392
Coloured-Smooth	Caustic	0.0388
Coloured-Smooth	Caustic	0.0387
Coloured-Smooth	Caustic	0.0386
Coloured-Smooth	Caustic	0.0385
Coloured-Smooth	Caustic	0.0385
Coloured-Smooth	Caustic	0.0384
Coloured-Smooth	Caustic	0.0384
Coloured-Smooth	Caustic	0.0383
Coloured-Smooth	Caustic	0.0383
Coloured-Smooth	Caustic	0.0383
Coloured-Smooth	Caustic	0.0383
Coloured-Smooth	Caustic	0.0382
Coloured-Smooth	Caustic	0.0381
Coloured-Smooth	Caustic	0.038
Coloured-Smooth	Caustic	0.0379
Coloured-Smooth	Caustic	0.0378
Coloured-Smooth	Caustic	0.0378
Coloured-Smooth	Caustic	0.0378
Coloured-Smooth	Caustic	0.0377
Coloured-Smooth	Caustic	0.0376
Coloured-Smooth	Caustic	0.0375
Coloured-Smooth	Caustic	0.0375
Coloured-Smooth	Caustic	0.0375
Coloured-Smooth	Caustic	0.0374
Coloured-Smooth	Caustic	0.0374
Coloured-Smooth	Caustic	0.0372
Coloured-Smooth	Caustic	0.037
Coloured-Smooth	Caustic	0.037
Coloured-Smooth	Caustic	0.0368
Coloured-Smooth	Caustic	0.0367
Coloured-Smooth	Caustic	0.0367
Coloured-Smooth	Caustic	0.0366
Coloured-Smooth	Caustic	0.0365
Coloured-Smooth	Caustic	0.0365
Coloured-Smooth	Caustic	0.0364
Coloured-Smooth	Caustic	0.0363
Coloured-Smooth	Caustic	0.0363
Coloured-Smooth	Caustic	0.0362
Coloured-Smooth	Caustic	0.0361
Coloured-Smooth	Caustic	0.036
Coloured-Smooth	Caustic	0.036
Coloured-Smooth	Caustic	0.036
Coloured-Smooth	Caustic	0.036
Coloured-Smooth	Caustic	0.036
Coloured-Smooth	Caustic	0.0359
Coloured-Smooth	Caustic	0.0357
Coloured-Smooth	Caustic	0.0357
Coloured-Smooth	Caustic	0.0356
Coloured-Smooth	Caustic	0.0356
Coloured-Smooth	Caustic	0.0356
Coloured-Smooth	Caustic	0.0356
Coloured-Smooth	Caustic	0.0356
Coloured-Smooth	Caustic	0.0354
Coloured-Smooth	Caustic	0.0353
Coloured-Smooth	Caustic	0.0352
Coloured-Smooth	Caustic	0.0352
Coloured-Smooth	Caustic	0.0351
Coloured-Smooth	Caustic	0.0351
Coloured-Smooth	Caustic	0.0351
Coloured-Smooth	Caustic	0.0351
Coloured-Smooth	Caustic	0.0349
Coloured-Smooth	Caustic	0.0349
Coloured-Smooth	Caustic	0.0349
Coloured-Smooth	Caustic	0.0348
Coloured-Smooth	Caustic	0.0348
Coloured-Smooth	Caustic	0.0348
Coloured-Smooth	Caustic	0.0347
Coloured-Smooth	Caustic	0.0346
Coloured-Smooth	Caustic	0.0346
Coloured-Smooth	Caustic	0.0344
Coloured-Smooth	Caustic	0.0344
Coloured-Smooth	Caustic	0.0343
Coloured-Smooth	Caustic	0.0343
Coloured-Smooth	Caustic	0.0343
Coloured-Smooth	Caustic	0.0342
Coloured-Smooth	Caustic	0.0342
Coloured-Smooth	Caustic	0.0342
Coloured-Smooth	Caustic	0.0341
Coloured-Smooth	Caustic	0.0341
Coloured-Smooth	Caustic	0.0341
Coloured-Smooth	Caustic	0.0341
Coloured-Smooth	Caustic	0.0341
Coloured-Smooth	Caustic	0.034
Coloured-Smooth	Caustic	0.034
Coloured-Smooth	Caustic	0.034
Coloured-Smooth	Caustic	0.0339
Coloured-Smooth	Caustic	0.0339
Coloured-Smooth	Caustic	0.0338
Coloured-Smooth	Caustic	0.0337
Coloured-Smooth	Caustic	0.0336
Coloured-Smooth	Caustic	0.0335
Coloured-Smooth	Caustic	0.0334
Coloured-Smooth	Caustic	0.0334
Coloured-Smooth	Caustic	0.0333
Coloured-Smooth	Caustic	0.0333
Coloured-Smooth	Caustic	0.0333
Coloured-Smooth	Caustic	0.0331
[truncated: 12,552 more rows]

## Sheet: Maximum_contrast
Rock	Caustic_condition	Contrast
Coloured-Smooth	Caustic	0.4684
Coloured-Smooth	Caustic	0.3859
Coloured-Smooth	Caustic	0.3625
Coloured-Smooth	Caustic	0.3563
Coloured-Smooth	Caustic	0.3535
Coloured-Smooth	Caustic	0.3417
Coloured-Smooth	Caustic	0.335
Coloured-Smooth	Caustic	0.33
Coloured-Smooth	Caustic	0.3276
Coloured-Smooth	Caustic	0.3268
Coloured-Smooth	Caustic	0.3233
Coloured-Smooth	Caustic	0.3158
Coloured-Smooth	Caustic	0.3118
Coloured-Smooth	Caustic	0.3113
Coloured-Smooth	Caustic	0.3112
Coloured-Smooth	Caustic	0.3099
Coloured-Smooth	Caustic	0.3049
Coloured-Smooth	Caustic	0.2917
Coloured-Smooth	Caustic	0.2911
Coloured-Smooth	Caustic	0.2903
Coloured-Smooth	Caustic	0.2903
Coloured-Smooth	Caustic	0.2895
Coloured-Smooth	Caustic	0.2893
Coloured-Smooth	Caustic	0.2852
Coloured-Smooth	Caustic	0.2827
Coloured-Smooth	Caustic	0.2802
Coloured-Smooth	Caustic	0.2782
Coloured-Smooth	Caustic	0.2777
Coloured-Smooth	Caustic	0.2743
Coloured-Smooth	Caustic	0.2711
Coloured-Smooth	Caustic	0.2704
Coloured-Smooth	Caustic	0.2686
Coloured-Smooth	Caustic	0.2668
Coloured-Smooth	Caustic	0.2652
Coloured-Smooth	Caustic	0.2643
Coloured-Smooth	Caustic	0.2601
Coloured-Smooth	Caustic	0.259
Coloured-Smooth	Caustic	0.2557
Coloured-Smooth	Caustic	0.2507
Coloured-Smooth	Caustic	0.2479
Coloured-Smooth	Caustic	0.2474
Coloured-Smooth	Caustic	0.2472
Coloured-Smooth	Caustic	0.2446
Coloured-Smooth	Caustic	0.2444
Coloured-Smooth	Caustic	0.2428
Coloured-Smooth	Caustic	0.2367
Coloured-Smooth	Caustic	0.2353
Coloured-Smooth	Caustic	0.234
Coloured-Smooth	Caustic	0.2333
Coloured-Smooth	Caustic	0.2327
Coloured-Smooth	Caustic	0.2311
Coloured-Smooth	Caustic	0.2309
Coloured-Smooth	Caustic	0.2303
Coloured-Smooth	Caustic	0.2276
Coloured-Smooth	Caustic	0.2227
Coloured-Smooth	Caustic	0.2221
Coloured-Smooth	Caustic	0.2221
Coloured-Smooth	Caustic	0.2218
Coloured-Smooth	Caustic	0.2181
Coloured-Smooth	Caustic	0.216
Coloured-Smooth	Caustic	0.2159
Coloured-Smooth	Caustic	0.2155
Coloured-Smooth	Caustic	0.215
Coloured-Smooth	Caustic	0.214
Coloured-Smooth	Caustic	0.2132
Coloured-Smooth	Caustic	0.2116
Coloured-Smooth	Caustic	0.2112
Coloured-Smooth	Caustic	0.2109
Coloured-Smooth	Caustic	0.2107
Coloured-Smooth	Caustic	0.2086
Coloured-Smooth	Caustic	0.2085
Coloured-Smooth	Caustic	0.2073
Coloured-Smooth	Caustic	0.2055
Coloured-Smooth	Caustic	0.2052
Coloured-Smooth	Caustic	0.2043
Coloured-Smooth	Caustic	0.2041
Coloured-Smooth	Caustic	0.2032
Coloured-Smooth	Caustic	0.2026
Coloured-Smooth	Caustic	0.2
Coloured-Smooth	Caustic	0.1999
Coloured-Smooth	Caustic	0.1999
Coloured-Smooth	Caustic	0.1992
Coloured-Smooth	Caustic	0.1992
Coloured-Smooth	Caustic	0.1989
Coloured-Smooth	Caustic	0.1959
Coloured-Smooth	Caustic	0.1959
Coloured-Smooth	Caustic	0.1952
Coloured-Smooth	Caustic	0.1943
Coloured-Smooth	Caustic	0.1937
Coloured-Smooth	Caustic	0.1906
Coloured-Smooth	Caustic	0.1882
Coloured-Smooth	Caustic	0.1882
Coloured-Smooth	Caustic	0.1859
Coloured-Smooth	Caustic	0.185
Coloured-Smooth	Caustic	0.1844
Coloured-Smooth	Caustic	0.1824
Coloured-Smooth	Caustic	0.1817
Coloured-Smooth	Caustic	0.1815
Coloured-Smooth	Caustic	0.1802
Coloured-Smooth	Caustic	0.1798
Coloured-Smooth	Caustic	0.1793
Coloured-Smooth	Caustic	0.1786
Coloured-Smooth	Caustic	0.1783
Coloured-Smooth	Caustic	0.1782
Coloured-Smooth	Caustic	0.1775
Coloured-Smooth	Caustic	0.177
Coloured-Smooth	Caustic	0.177
Coloured-Smooth	Caustic	0.1765
Coloured-Smooth	Caustic	0.1763
Coloured-Smooth	Caustic	0.1761
Coloured-Smooth	Caustic	0.1757
Coloured-Smooth	Caustic	0.1756
Coloured-Smooth	Caustic	0.1756
Coloured-Smooth	Caustic	0.1748
Coloured-Smooth	Caustic	0.1745
Coloured-Smooth	Caustic	0.1725
Coloured-Smooth	Caustic	0.1723
Coloured-Smooth	Caustic	0.1721
Coloured-Smooth	Caustic	0.1706
Coloured-Smooth	Caustic	0.1699
Coloured-Smooth	Caustic	0.1694
Coloured-Smooth	Caustic	0.1692
Coloured-Smooth	Caustic	0.1689
Coloured-Smooth	Caustic	0.1688
Coloured-Smooth	Caustic	0.1684
Coloured-Smooth	Caustic	0.1672
Coloured-Smooth	Caustic	0.1672
Coloured-Smooth	Caustic	0.1669
Coloured-Smooth	Caustic	0.1661
Coloured-Smooth	Caustic	0.1661
Coloured-Smooth	Caustic	0.1648
Coloured-Smooth	Caustic	0.1634
Coloured-Smooth	Caustic	0.162
Coloured-Smooth	Caustic	0.162
Coloured-Smooth	Caustic	0.162
Coloured-Smooth	Caustic	0.1619
Coloured-Smooth	Caustic	0.1615
Coloured-Smooth	Caustic	0.16
Coloured-Smooth	Caustic	0.1597
Coloured-Smooth	Caustic	0.1587
Coloured-Smooth	Caustic	0.1575
Coloured-Smooth	Caustic	0.1566
Coloured-Smooth	Caustic	0.1564
Coloured-Smooth	Caustic	0.1562
Coloured-Smooth	Caustic	0.1557
Coloured-Smooth	Caustic	0.1547
Coloured-Smooth	Caustic	0.1545
Coloured-Smooth	Caustic	0.1533
Coloured-Smooth	Caustic	0.1526
Coloured-Smooth	Caustic	0.1523
Coloured-Smooth	Caustic	0.152
Coloured-Smooth	Caustic	0.1518
Coloured-Smooth	Caustic	0.1516
Coloured-Smooth	Caustic	0.1512
Coloured-Smooth	Caustic	0.1506
Coloured-Smooth	Caustic	0.1499
Coloured-Smooth	Caustic	0.1499
Coloured-Smooth	Caustic	0.1495
Coloured-Smooth	Caustic	0.1493
Coloured-Smooth	Caustic	0.1491
Coloured-Smooth	Caustic	0.1483
Coloured-Smooth	Caustic	0.1475
Coloured-Smooth	Caustic	0.1475
Coloured-Smooth	Caustic	0.1474
Coloured-Smooth	Caustic	0.1467
Coloured-Smooth	Caustic	0.1467
Coloured-Smooth	Caustic	0.1458
Coloured-Smooth	Caustic	0.1455
Coloured-Smooth	Caustic	0.1445
Coloured-Smooth	Caustic	0.1433
Coloured-Smooth	Caustic	0.1428
Coloured-Smooth	Caustic	0.1403
Coloured-Smooth	Caustic	0.1396
Coloured-Smooth	Caustic	0.1391
Coloured-Smooth	Caustic	0.1382
Coloured-Smooth	Caustic	0.1378
Coloured-Smooth	Caustic	0.1375
Coloured-Smooth	Caustic	0.1371
Coloured-Smooth	Caustic	0.137
Coloured-Smooth	Caustic	0.137
Coloured-Smooth	Caustic	0.1368
Coloured-Smooth	Caustic	0.1361
Coloured-Smooth	Caustic	0.136
Coloured-Smooth	Caustic	0.1359
Coloured-Smooth	Caustic	0.1342
Coloured-Smooth	Caustic	0.1334
Coloured-Smooth	Caustic	0.1332
Coloured-Smooth	Caustic	0.1326
Coloured-Smooth	Caustic	0.1322
Coloured-Smooth	Caustic	0.1313
Coloured-Smooth	Caustic	0.1311
Coloured-Smooth	Caustic	0.131
Coloured-Smooth	Caustic	0.1309
Coloured-Smooth	Caustic	0.1309
Coloured-Smooth	Caustic	0.1307
Coloured-Smooth	Caustic	0.1306
Coloured-Smooth	Caustic	0.1305
Coloured-Smooth	Caustic	0.1305
Coloured-Smooth	Caustic	0.1302
Coloured-Smooth	Caustic	0.1298
Coloured-Smooth	Caustic	0.1297
Coloured-Smooth	Caustic	0.1292
Coloured-Smooth	Caustic	0.1292
Coloured-Smooth	Caustic	0.1288
Coloured-Smooth	Caustic	0.1282
Coloured-Smooth	Caustic	0.1281
Coloured-Smooth	Caustic	0.128
Coloured-Smooth	Caustic	0.128
Coloured-Smooth	Caustic	0.1267
Coloured-Smooth	Caustic	0.1265
Coloured-Smooth	Caustic	0.1263
Coloured-Smooth	Caustic	0.1257
Coloured-Smooth	Caustic	0.125
Coloured-Smooth	Caustic	0.1249
Coloured-Smooth	Caustic	0.1247
Coloured-Smooth	Caustic	0.1246
Coloured-Smooth	Caustic	0.1241
Coloured-Smooth	Caustic	0.1239
Coloured-Smooth	Caustic	0.1237
Coloured-Smooth	Caustic	0.1217
Coloured-Smooth	Caustic	0.1215
Coloured-Smooth	Caustic	0.1214
Coloured-Smooth	Caustic	0.1211
Coloured-Smooth	Caustic	0.1205
Coloured-Smooth	Caustic	0.1198
Coloured-Smooth	Caustic	0.1192
Coloured-Smooth	Caustic	0.1177
Coloured-Smooth	Caustic	0.1174
Coloured-Smooth	Caustic	0.1174
Coloured-Smooth	Caustic	0.117
Coloured-Smooth	Caustic	0.1169
Coloured-Smooth	Caustic	0.1168
Coloured-Smooth	Caustic	0.1168
Coloured-Smooth	Caustic	0.1164
Coloured-Smooth	Caustic	0.1158
Coloured-Smooth	Caustic	0.1152
Coloured-Smooth	Caustic	0.1146
Coloured-Smooth	Caustic	0.1139
Coloured-Smooth	Caustic	0.1135
Coloured-Smooth	Caustic	0.1135
Coloured-Smooth	Caustic	0.1134
Coloured-Smooth	Caustic	0.1132
Coloured-Smooth	Caustic	0.1122
Coloured-Smooth	Caustic	0.1119
Coloured-Smooth	Caustic	0.1117
Coloured-Smooth	Caustic	0.1098
Coloured-Smooth	Caustic	0.1097
Coloured-Smooth	Caustic	0.1091
Coloured-Smooth	Caustic	0.1083
Coloured-Smooth	Caustic	0.108
Coloured-Smooth	Caustic	0.1079
Coloured-Smooth	Caustic	0.1077
Coloured-Smooth	Caustic	0.1069
Coloured-Smooth	Caustic	0.1067
Coloured-Smooth	Caustic	0.1061
Coloured-Smooth	Caustic	0.1057
Coloured-Smooth	Caustic	0.1056
Coloured-Smooth	Caustic	0.1055
Coloured-Smooth	Caustic	0.1048
Coloured-Smooth	Caustic	0.1047
Coloured-Smooth	Caustic	0.1039
Coloured-Smooth	Caustic	0.1033
Coloured-Smooth	Caustic	0.1033
Coloured-Smooth	Caustic	0.1025
Coloured-Smooth	Caustic	0.1019
Coloured-Smooth	Caustic	0.1017
Coloured-Smooth	Caustic	0.1012
Coloured-Smooth	Caustic	0.1011
Coloured-Smooth	Caustic	0.1002
Coloured-Smooth	Caustic	0.0999
Coloured-Smooth	Caustic	0.0995
Coloured-Smooth	Caustic	0.0989
Coloured-Smooth	Caustic	0.0986
Coloured-Smooth	Caustic	0.0966
Coloured-Smooth	Caustic	0.0964
Coloured-Smooth	Caustic	0.0957
Coloured-Smooth	Caustic	0.095
Coloured-Smooth	Caustic	0.0942
Coloured-Smooth	Caustic	0.0936
Coloured-Smooth	Caustic	0.0936
Coloured-Smooth	Caustic	0.0934
Coloured-Smooth	Caustic	0.0933
Coloured-Smooth	Caustic	0.0932
Coloured-Smooth	Caustic	0.0931
Coloured-Smooth	Caustic	0.0929
Coloured-Smooth	Caustic	0.0928
Coloured-Smooth	Caustic	0.0926
Coloured-Smooth	Caustic	0.0926
Coloured-Smooth	Caustic	0.0923
Coloured-Smooth	Caustic	0.0919
Coloured-Smooth	Caustic	0.0918
Coloured-Smooth	Caustic	0.0917
Coloured-Smooth	Caustic	0.0916
Coloured-Smooth	Caustic	0.0893
Coloured-Smooth	Caustic	0.0888
Coloured-Smooth	Caustic	0.0886
Coloured-Smooth	Caustic	0.0884
Coloured-Smooth	Caustic	0.0881
Coloured-Smooth	Caustic	0.0874
Coloured-Smooth	Caustic	0.0871
Coloured-Smooth	Caustic	0.0869
Coloured-Smooth	Caustic	0.0865
Coloured-Smooth	Caustic	0.0861
Coloured-Smooth	Caustic	0.0859
Coloured-Smooth	Caustic	0.0855
Coloured-Smooth	Caustic	0.0851
Coloured-Smooth	Caustic	0.0847
Coloured-Smooth	Caustic	0.0845
Coloured-Smooth	Caustic	0.0844
Coloured-Smooth	Caustic	0.0841
Coloured-Smooth	Caustic	0.0827
Coloured-Smooth	Caustic	0.0827
Coloured-Smooth	Caustic	0.0826
Coloured-Smooth	Caustic	0.0825
Coloured-Smooth	Caustic	0.0816
Coloured-Smooth	Caustic	0.0803
Coloured-Smooth	Caustic	0.0798
Coloured-Smooth	Caustic	0.0797
Coloured-Smooth	Caustic	0.0793
Coloured-Smooth	Caustic	0.0793
Coloured-Smooth	Caustic	0.0791
Coloured-Smooth	Caustic	0.079
Coloured-Smooth	Caustic	0.0788
Coloured-Smooth	Caustic	0.0784
Coloured-Smooth	Caustic	0.0782
Coloured-Smooth	Caustic	0.0778
Coloured-Smooth	Caustic	0.0769
Coloured-Smooth	Caustic	0.0769
Coloured-Smooth	Caustic	0.0769
Coloured-Smooth	Caustic	0.0764
Coloured-Smooth	Caustic	0.0759
Coloured-Smooth	Caustic	0.0755
Coloured-Smooth	Caustic	0.0753
Coloured-Smooth	Caustic	0.0746
Coloured-Smooth	Caustic	0.0745
Coloured-Smooth	Caustic	0.074
Coloured-Smooth	Caustic	0.0739
Coloured-Smooth	Caustic	0.0739
Coloured-Smooth	Caustic	0.0735
Coloured-Smooth	Caustic	0.0734
Coloured-Smooth	Caustic	0.0733
Coloured-Smooth	Caustic	0.0733
Coloured-Smooth	Caustic	0.0732
Coloured-Smooth	Caustic	0.0726
Coloured-Smooth	Caustic	0.0726
Coloured-Smooth	Caustic	0.0723
Coloured-Smooth	Caustic	0.0723
Coloured-Smooth	Caustic	0.0721
Coloured-Smooth	Caustic	0.0712
Coloured-Smooth	Caustic	0.0708
Coloured-Smooth	Caustic	0.0699
Coloured-Smooth	Caustic	0.0693
Coloured-Smooth	Caustic	0.0691
Coloured-Smooth	Caustic	0.0691
Coloured-Smooth	Caustic	0.0688
Coloured-Smooth	Caustic	0.0673
Coloured-Smooth	Caustic	0.0672
Coloured-Smooth	Caustic	0.0671
Coloured-Smooth	Caustic	0.067
Coloured-Smooth	Caustic	0.0666
Coloured-Smooth	Caustic	0.0658
Coloured-Smooth	Caustic	0.0653
Coloured-Smooth	Caustic	0.0648
Coloured-Smooth	Caustic	0.0648
Coloured-Smooth	Caustic	0.0648
Coloured-Smooth	Caustic	0.0647
Coloured-Smooth	Caustic	0.0647
Coloured-Smooth	Caustic	0.0646
Coloured-Smooth	Caustic	0.0645
Coloured-Smooth	Caustic	0.0639
Coloured-Smooth	Caustic	0.0636
Coloured-Smooth	Caustic	0.0634
Coloured-Smooth	Caustic	0.0632
Coloured-Smooth	Caustic	0.0632
Coloured-Smooth	Caustic	0.0631
Coloured-Smooth	Caustic	0.063
Coloured-Smooth	Caustic	0.0629
Coloured-Smooth	Caustic	0.0625
Coloured-Smooth	Caustic	0.0623
Coloured-Smooth	Caustic	0.0619
Coloured-Smooth	Caustic	0.0618
Coloured-Smooth	Caustic	0.0617
Coloured-Smooth	Caustic	0.0612
Coloured-Smooth	Caustic	0.0607
Coloured-Smooth	Caustic	0.0607
Coloured-Smooth	Caustic	0.0606
Coloured-Smooth	Caustic	0.0602
Coloured-Smooth	Caustic	0.06
Coloured-Smooth	Caustic	0.0594
Coloured-Smooth	Caustic	0.0593
Coloured-Smooth	Caustic	0.0592
Coloured-Smooth	Caustic	0.0591
Coloured-Smooth	Caustic	0.0585
Coloured-Smooth	Caustic	0.0582
Coloured-Smooth	Caustic	0.0569
Coloured-Smooth	Caustic	0.0563
Coloured-Smooth	Caustic	0.0563
Coloured-Smooth	Caustic	0.0555
Coloured-Smooth	Caustic	0.0549
Coloured-Smooth	Caustic	0.0543
Coloured-Smooth	Caustic	0.0543
Coloured-Smooth	Caustic	0.054
Coloured-Smooth	Caustic	0.0537
Coloured-Smooth	Caustic	0.0532
Coloured-Smooth	Caustic	0.0532
Coloured-Smooth	Caustic	0.053
Coloured-Smooth	Caustic	0.0523
Coloured-Smooth	Caustic	0.0523
Coloured-Smooth	Caustic	0.0518
Coloured-Smooth	Caustic	0.0516
Coloured-Smooth	Caustic	0.0515
Coloured-Smooth	Caustic	0.0507
Coloured-Smooth	Caustic	0.0505
Coloured-Smooth	Caustic	0.0503
Coloured-Smooth	Caustic	0.0503
Coloured-Smooth	Caustic	0.0494
Coloured-Smooth	Caustic	0.0489
Coloured-Smooth	Caustic	0.0486
Coloured-Smooth	Caustic	0.0479
Coloured-Smooth	Caustic	0.0478
Coloured-Smooth	Caustic	0.0476
Coloured-Smooth	Caustic	0.0472
Coloured-Smooth	Caustic	0.0467
Coloured-Smooth	Caustic	0.0463
Coloured-Smooth	Caustic	0.0463
Coloured-Smooth	Caustic	0.0461
Coloured-Smooth	Caustic	0.046
Coloured-Smooth	Caustic	0.046
Coloured-Smooth	Caustic	0.0459
Coloured-Smooth	Caustic	0.0457
Coloured-Smooth	Caustic	0.0453
Coloured-Smooth	Caustic	0.045
Coloured-Smooth	Caustic	0.0449
Coloured-Smooth	Caustic	0.0445
Coloured-Smooth	Caustic	0.0441
Coloured-Smooth	Caustic	0.0441
Coloured-Smooth	Caustic	0.0432
Coloured-Smooth	Caustic	0.0431
Coloured-Smooth	Caustic	0.0428
Coloured-Smooth	Caustic	0.0428
Coloured-Smooth	Caustic	0.0426
Coloured-Smooth	Caustic	0.0426
Coloured-Smooth	Caustic	0.0421
Coloured-Smooth	Caustic	0.0419
Coloured-Smooth	Caustic	0.0417
Coloured-Smooth	Caustic	0.0415
Coloured-Smooth	Caustic	0.0413
Coloured-Smooth	Caustic	0.0412
Coloured-Smooth	Caustic	0.0409
Coloured-Smooth	Caustic	0.0404
Coloured-Smooth	Caustic	0.0385
Coloured-Smooth	Caustic	0.0378
Coloured-Smooth	Caustic	0.0376
Coloured-Smooth	Caustic	0.0367
Coloured-Smooth	Caustic	0.0363
Coloured-Smooth	Caustic	0.0361
Coloured-Smooth	Caustic	0.036
Coloured-Smooth	Caustic	0.036
Coloured-Smooth	Caustic	0.0352
Coloured-Smooth	Caustic	0.0351
Coloured-Smooth	Caustic	0.0346
Coloured-Smooth	Caustic	0.0343
Coloured-Smooth	Caustic	0.0334
Coloured-Smooth	Caustic	0.0326
Coloured-Smooth	Caustic	0.0325
Coloured-Smooth	Caustic	0.0323
Coloured-Smooth	Caustic	0.032
Coloured-Smooth	Caustic	0.0319
Coloured-Smooth	Caustic	0.0314
Coloured-Smooth	Caustic	0.0301
Coloured-Smooth	Caustic	0.0281
Coloured-Smooth	Caustic	0.0275
Coloured-Smooth	Caustic	0.0267
Coloured-Smooth	Caustic	0.0263
Coloured-Smooth	Caustic	0.0258
Coloured-Smooth	Caustic	0.0253
Coloured-Smooth	Caustic	0.0252
Coloured-Smooth	Caustic	0.0243
Coloured-Smooth	Caustic	0.0233
Coloured-Smooth	Caustic	0.0226
Coloured-Smooth	Caustic	0.0224
Coloured-Smooth	Caustic	0.0218
Coloured-Smooth	Caustic	0.0215
Coloured-Smooth	Caustic	0.0212
Coloured-Smooth	Caustic	0.0208
Coloured-Smooth	Caustic	0.02
Coloured-Smooth	Caustic	0.0198
Coloured-Smooth	Caustic	0.0183
Coloured-Smooth	Caustic	0.0181
Coloured-Smooth	Caustic	0.0171
Coloured-Smooth	Caustic	0.0166
Coloured-Smooth	Caustic	0.0164
Coloured-Smooth	Caustic	0.0164
Coloured-Smooth	Caustic	0.0148
Coloured-Smooth	Caustic	0.0147
Coloured-Smooth	Caustic	0.0143
Coloured-Smooth	Caustic	0.0141
Coloured-Smooth	Caustic	0.014
Coloured-Smooth	Caustic	0.014
Coloured-Smooth	Caustic	0.0139
Coloured-Smooth	Caustic	0.0134
Coloured-Smooth	Caustic	0.012
Coloured-Smooth	Caustic	0.0094
Coloured-Smooth	Caustic	0.0089
Coloured-Smooth	Caustic	0.0075
Coloured-Smooth	Caustic	0.0063
Coloured-Smooth	Caustic	0.0063
Coloured-Smooth	Caustic	0.0043
Coloured-Smooth	Caustic	0.0035
Coloured-Smooth	No_caustic	0.4725
Coloured-Smooth	No_caustic	0.3911
Coloured-Smooth	No_caustic	0.3551
Coloured-Smooth	No_caustic	0.3465
Coloured-Smooth	No_caustic	0.3357
Coloured-Smooth	No_caustic	0.3355
Coloured-Smooth	No_caustic	0.3297
Coloured-Smooth	No_caustic	0.3262
Coloured-Smooth	No_caustic	0.3244
Coloured-Smooth	No_caustic	0.3217
Coloured-Smooth	No_caustic	0.3126
Coloured-Smooth	No_caustic	0.3094
Coloured-Smooth	No_caustic	0.3023
Coloured-Smooth	No_caustic	0.296
Coloured-Smooth	No_caustic	0.2928
Coloured-Smooth	No_caustic	0.288
Coloured-Smooth	No_caustic	0.287
Coloured-Smooth	No_caustic	0.2848
Coloured-Smooth	No_caustic	0.2848
Coloured-Smooth	No_caustic	0.2842
Coloured-Smooth	No_caustic	0.2779
Coloured-Smooth	No_caustic	0.2774
Coloured-Smooth	No_caustic	0.272
Coloured-Smooth	No_caustic	0.2704
Coloured-Smooth	No_caustic	0.2682
Coloured-Smooth	No_caustic	0.2613
Coloured-Smooth	No_caustic	0.2589
Coloured-Smooth	No_caustic	0.2571
Coloured-Smooth	No_caustic	0.2529
Coloured-Smooth	No_caustic	0.2525
Coloured-Smooth	No_caustic	0.2506
Coloured-Smooth	No_caustic	0.2495
Coloured-Smooth	No_caustic	0.2467
Coloured-Smooth	No_caustic	0.2406
Coloured-Smooth	No_caustic	0.24
Coloured-Smooth	No_caustic	0.237
Coloured-Smooth	No_caustic	0.2339
Coloured-Smooth	No_caustic	0.2328
Coloured-Smooth	No_caustic	0.2289
Coloured-Smooth	No_caustic	0.2286
Coloured-Smooth	No_caustic	0.2247
Coloured-Smooth	No_caustic	0.2221
Coloured-Smooth	No_caustic	0.222
Coloured-Smooth	No_caustic	0.222
Coloured-Smooth	No_caustic	0.2219
Coloured-Smooth	No_caustic	0.2215
Coloured-Smooth	No_caustic	0.2214
Coloured-Smooth	No_caustic	0.2188
Coloured-Smooth	No_caustic	0.2171
Coloured-Smooth	No_caustic	0.213
Coloured-Smooth	No_caustic	0.2127
Coloured-Smooth	No_caustic	0.2124
Coloured-Smooth	No_caustic	0.2102
Coloured-Smooth	No_caustic	0.2099
Coloured-Smooth	No_caustic	0.2093
Coloured-Smooth	No_caustic	0.2074
Coloured-Smooth	No_caustic	0.2054
Coloured-Smooth	No_caustic	0.2052
Coloured-Smooth	No_caustic	0.2047
Coloured-Smooth	No_caustic	0.2046
Coloured-Smooth	No_caustic	0.1976
Coloured-Smooth	No_caustic	0.1964
Coloured-Smooth	No_caustic	0.1961
Coloured-Smooth	No_caustic	0.1955
Coloured-Smooth	No_caustic	0.1949
Coloured-Smooth	No_caustic	0.1936
Coloured-Smooth	No_caustic	0.1909
Coloured-Smooth	No_caustic	0.1902
Coloured-Smooth	No_caustic	0.1899
Coloured-Smooth	No_caustic	0.1898
Coloured-Smooth	No_caustic	0.1891
Coloured-Smooth	No_caustic	0.1872
Coloured-Smooth	No_caustic	0.1863
Coloured-Smooth	No_caustic	0.1851
Coloured-Smooth	No_caustic	0.185
Coloured-Smooth	No_caustic	0.1844
Coloured-Smooth	No_caustic	0.1841
Coloured-Smooth	No_caustic	0.1812
Coloured-Smooth	No_caustic	0.1811
Coloured-Smooth	No_caustic	0.181
Coloured-Smooth	No_caustic	0.1801
Coloured-Smooth	No_caustic	0.1796
Coloured-Smooth	No_caustic	0.1796
Coloured-Smooth	No_caustic	0.1794
Coloured-Smooth	No_caustic	0.1791
Coloured-Smooth	No_caustic	0.1755
Coloured-Smooth	No_caustic	0.1744
Coloured-Smooth	No_caustic	0.1741
Coloured-Smooth	No_caustic	0.1723
Coloured-Smooth	No_caustic	0.1721
Coloured-Smooth	No_caustic	0.1712
Coloured-Smooth	No_caustic	0.1692
Coloured-Smooth	No_caustic	0.1692
Coloured-Smooth	No_caustic	0.1684
Coloured-Smooth	No_caustic	0.1668
Coloured-Smooth	No_caustic	0.1666
Coloured-Smooth	No_caustic	0.1659
Coloured-Smooth	No_caustic	0.1654
Coloured-Smooth	No_caustic	0.1653
Coloured-Smooth	No_caustic	0.1642
Coloured-Smooth	No_caustic	0.1631
Coloured-Smooth	No_caustic	0.161
Coloured-Smooth	No_caustic	0.1604
Coloured-Smooth	No_caustic	0.1595
Coloured-Smooth	No_caustic	0.1576
Coloured-Smooth	No_caustic	0.1574
Coloured-Smooth	No_caustic	0.1561
Coloured-Smooth	No_caustic	0.1558
Coloured-Smooth	No_caustic	0.1548
Coloured-Smooth	No_caustic	0.1544
Coloured-Smooth	No_caustic	0.1522
Coloured-Smooth	No_caustic	0.1521
Coloured-Smooth	No_caustic	0.1521
Coloured-Smooth	No_caustic	0.1516
Coloured-Smooth	No_caustic	0.1513
Coloured-Smooth	No_caustic	0.1512
Coloured-Smooth	No_caustic	0.1507
Coloured-Smooth	No_caustic	0.1502
Coloured-Smooth	No_caustic	0.15
Coloured-Smooth	No_caustic	0.15
Coloured-Smooth	No_caustic	0.1496
Coloured-Smooth	No_caustic	0.1493
Coloured-Smooth	No_caustic	0.1486
Coloured-Smooth	No_caustic	0.1476
Coloured-Smooth	No_caustic	0.1475
Coloured-Smooth	No_caustic	0.1468
Coloured-Smooth	No_caustic	0.1463
Coloured-Smooth	No_caustic	0.1454
Coloured-Smooth	No_caustic	0.1439
Coloured-Smooth	No_caustic	0.1432
Coloured-Smooth	No_caustic	0.1431
Coloured-Smooth	No_caustic	0.1413
Coloured-Smooth	No_caustic	0.1389
Coloured-Smooth	No_caustic	0.1386
Coloured-Smooth	No_caustic	0.1381
Coloured-Smooth	No_caustic	0.1377
Coloured-Smooth	No_caustic	0.1375
Coloured-Smooth	No_caustic	0.1373
Coloured-Smooth	No_caustic	0.1367
Coloured-Smooth	No_caustic	0.1362
Coloured-Smooth	No_caustic	0.1361
Coloured-Smooth	No_caustic	0.136
Coloured-Smooth	No_caustic	0.136
Coloured-Smooth	No_caustic	0.1358
Coloured-Smooth	No_caustic	0.1351
Coloured-Smooth	No_caustic	0.1346
Coloured-Smooth	No_caustic	0.1322
Coloured-Smooth	No_caustic	0.1318
Coloured-Smooth	No_caustic	0.131
Coloured-Smooth	No_caustic	0.1308
Coloured-Smooth	No_caustic	0.1301
Coloured-Smooth	No_caustic	0.1298
Coloured-Smooth	No_caustic	0.1295
Coloured-Smooth	No_caustic	0.1286
Coloured-Smooth	No_caustic	0.1281
Coloured-Smooth	No_caustic	0.1279
Coloured-Smooth	No_caustic	0.1272
Coloured-Smooth	No_caustic	0.1271
Coloured-Smooth	No_caustic	0.1263
Coloured-Smooth	No_caustic	0.1263
Coloured-Smooth	No_caustic	0.1248
Coloured-Smooth	No_caustic	0.1243
Coloured-Smooth	No_caustic	0.1235
Coloured-Smooth	No_caustic	0.1233
Coloured-Smooth	No_caustic	0.1231
Coloured-Smooth	No_caustic	0.1228
Coloured-Smooth	No_caustic	0.1222
Coloured-Smooth	No_caustic	0.1215
Coloured-Smooth	No_caustic	0.1201
Coloured-Smooth	No_caustic	0.1199
Coloured-Smooth	No_caustic	0.1194
Coloured-Smooth	No_caustic	0.1192
Coloured-Smooth	No_caustic	0.119
Coloured-Smooth	No_caustic	0.119
Coloured-Smooth	No_caustic	0.1178
Coloured-Smooth	No_caustic	0.1176
Coloured-Smooth	No_caustic	0.1161
Coloured-Smooth	No_caustic	0.1161
Coloured-Smooth	No_caustic	0.1159
Coloured-Smooth	No_caustic	0.1154
Coloured-Smooth	No_caustic	0.1149
Coloured-Smooth	No_caustic	0.1146
Coloured-Smooth	No_caustic	0.1146
Coloured-Smooth	No_caustic	0.1133
Coloured-Smooth	No_caustic	0.1128
Coloured-Smooth	No_caustic	0.1127
Coloured-Smooth	No_caustic	0.1111
Coloured-Smooth	No_caustic	0.1111
Coloured-Smooth	No_caustic	0.1105
Coloured-Smooth	No_caustic	0.11
Coloured-Smooth	No_caustic	0.1099
Coloured-Smooth	No_caustic	0.1098
Coloured-Smooth	No_caustic	0.1096
Coloured-Smooth	No_caustic	0.1081
Coloured-Smooth	No_caustic	0.1077
Coloured-Smooth	No_caustic	0.1066
Coloured-Smooth	No_caustic	0.1064
Coloured-Smooth	No_caustic	0.1061
Coloured-Smooth	No_caustic	0.1059
Coloured-Smooth	No_caustic	0.1058
Coloured-Smooth	No_caustic	0.1052
Coloured-Smooth	No_caustic	0.1046
Coloured-Smooth	No_caustic	0.1044
Coloured-Smooth	No_caustic	0.104
Coloured-Smooth	No_caustic	0.1027
Coloured-Smooth	No_caustic	0.1015
Coloured-Smooth	No_caustic	0.1014
Coloured-Smooth	No_caustic	0.1005
Coloured-Smooth	No_caustic	0.1005
Coloured-Smooth	No_caustic	0.1004
Coloured-Smooth	No_caustic	0.1002
Coloured-Smooth	No_caustic	0.0991
Coloured-Smooth	No_caustic	0.0988
Coloured-Smooth	No_caustic	0.0983
Coloured-Smooth	No_caustic	0.0982
Coloured-Smooth	No_caustic	0.0981
Coloured-Smooth	No_caustic	0.098
Coloured-Smooth	No_caustic	0.098
Coloured-Smooth	No_caustic	0.0962
Coloured-Smooth	No_caustic	0.0959
Coloured-Smooth	No_caustic	0.0956
Coloured-Smooth	No_caustic	0.0954
Coloured-Smooth	No_caustic	0.0948
Coloured-Smooth	No_caustic	0.0948
Coloured-Smooth	No_caustic	0.0946
Coloured-Smooth	No_caustic	0.0946
Coloured-Smooth	No_caustic	0.0943
Coloured-Smooth	No_caustic	0.0935
Coloured-Smooth	No_caustic	0.0927
Coloured-Smooth	No_caustic	0.0924
Coloured-Smooth	No_caustic	0.0923
Coloured-Smooth	No_caustic	0.0919
Coloured-Smooth	No_caustic	0.0918
Coloured-Smooth	No_caustic	0.0906
Coloured-Smooth	No_caustic	0.0903
Coloured-Smooth	No_caustic	0.0902
Coloured-Smooth	No_caustic	0.0902
Coloured-Smooth	No_caustic	0.0895
Coloured-Smooth	No_caustic	0.0893
Coloured-Smooth	No_caustic	0.0889
Coloured-Smooth	No_caustic	0.0885
Coloured-Smooth	No_caustic	0.0879
Coloured-Smooth	No_caustic	0.0879
Coloured-Smooth	No_caustic	0.0874
Coloured-Smooth	No_caustic	0.0865
Coloured-Smooth	No_caustic	0.0863
Coloured-Smooth	No_caustic	0.0862
Coloured-Smooth	No_caustic	0.0857
Coloured-Smooth	No_caustic	0.0853
Coloured-Smooth	No_caustic	0.0846
Coloured-Smooth	No_caustic	0.084
Coloured-Smooth	No_caustic	0.0838
Coloured-Smooth	No_caustic	0.0836
Coloured-Smooth	No_caustic	0.0833
Coloured-Smooth	No_caustic	0.0817
Coloured-Smooth	No_caustic	0.0817
Coloured-Smooth	No_caustic	0.0817
Coloured-Smooth	No_caustic	0.0815
Coloured-Smooth	No_caustic	0.0807
Coloured-Smooth	No_caustic	0.0806
Coloured-Smooth	No_caustic	0.0806
Coloured-Smooth	No_caustic	0.08
Coloured-Smooth	No_caustic	0.0797
Coloured-Smooth	No_caustic	0.0792
Coloured-Smooth	No_caustic	0.0791
Coloured-Smooth	No_caustic	0.079
Coloured-Smooth	No_caustic	0.0787
Coloured-Smooth	No_caustic	0.0787
Coloured-Smooth	No_caustic	0.0785
Coloured-Smooth	No_caustic	0.0781
Coloured-Smooth	No_caustic	0.0773
Coloured-Smooth	No_caustic	0.0765
Coloured-Smooth	No_caustic	0.0761
Coloured-Smooth	No_caustic	0.0757
Coloured-Smooth	No_caustic	0.0757
Coloured-Smooth	No_caustic	0.0756
Coloured-Smooth	No_caustic	0.075
Coloured-Smooth	No_caustic	0.0745
Coloured-Smooth	No_caustic	0.0745
Coloured-Smooth	No_caustic	0.0743
Coloured-Smooth	No_caustic	0.0743
Coloured-Smooth	No_caustic	0.0741
Coloured-Smooth	No_caustic	0.0738
Coloured-Smooth	No_caustic	0.0734
Coloured-Smooth	No_caustic	0.0728
Coloured-Smooth	No_caustic	0.0725
Coloured-Smooth	No_caustic	0.0724
Coloured-Smooth	No_caustic	0.0723
Coloured-Smooth	No_caustic	0.0719
Coloured-Smooth	No_caustic	0.0719
Coloured-Smooth	No_caustic	0.0709
Coloured-Smooth	No_caustic	0.0703
Coloured-Smooth	No_caustic	0.0701
Coloured-Smooth	No_caustic	0.0698
Coloured-Smooth	No_caustic	0.0694
Coloured-Smooth	No_caustic	0.0693
Coloured-Smooth	No_caustic	0.0693
Coloured-Smooth	No_caustic	0.0688
Coloured-Smooth	No_caustic	0.068
Coloured-Smooth	No_caustic	0.0677
Coloured-Smooth	No_caustic	0.0674
Coloured-Smooth	No_caustic	0.0669
Coloured-Smooth	No_caustic	0.0663
Coloured-Smooth	No_caustic	0.0662
Coloured-Smooth	No_caustic	0.0656
Coloured-Smooth	No_caustic	0.0648
Coloured-Smooth	No_caustic	0.0647
Coloured-Smooth	No_caustic	0.0643
Coloured-Smooth	No_caustic	0.064
Coloured-Smooth	No_caustic	0.0632
Coloured-Smooth	No_caustic	0.0628
Coloured-Smooth	No_caustic	0.0627
Coloured-Smooth	No_caustic	0.0622
Coloured-Smooth	No_caustic	0.0621
Coloured-Smooth	No_caustic	0.0616
Coloured-Smooth	No_caustic	0.0615
Coloured-Smooth	No_caustic	0.0612
Coloured-Smooth	No_caustic	0.0608
Coloured-Smooth	No_caustic	0.0596
Coloured-Smooth	No_caustic	0.0594
Coloured-Smooth	No_caustic	0.0594
Coloured-Smooth	No_caustic	0.0591
Coloured-Smooth	No_caustic	0.0585
Coloured-Smooth	No_caustic	0.058
Coloured-Smooth	No_caustic	0.058
Coloured-Smooth	No_caustic	0.0579
Coloured-Smooth	No_caustic	0.0579
Coloured-Smooth	No_caustic	0.0574
Coloured-Smooth	No_caustic	0.0574
Coloured-Smooth	No_caustic	0.0563
Coloured-Smooth	No_caustic	0.0561
Coloured-Smooth	No_caustic	0.0547
Coloured-Smooth	No_caustic	0.0538
Coloured-Smooth	No_caustic	0.0536
Coloured-Smooth	No_caustic	0.0536
Coloured-Smooth	No_caustic	0.0534
Coloured-Smooth	No_caustic	0.0533
Coloured-Smooth	No_caustic	0.0532
Coloured-Smooth	No_caustic	0.0522
Coloured-Smooth	No_caustic	0.0522
Coloured-Smooth	No_caustic	0.0521
Coloured-Smooth	No_caustic	0.052
Coloured-Smooth	No_caustic	0.0515
Coloured-Smooth	No_caustic	0.051
Coloured-Smooth	No_caustic	0.0506
Coloured-Smooth	No_caustic	0.0505
Coloured-Smooth	No_caustic	0.0499
Coloured-Smooth	No_caustic	0.0496
Coloured-Smooth	No_caustic	0.0494
Coloured-Smooth	No_caustic	0.0489
Coloured-Smooth	No_caustic	0.0485
Coloured-Smooth	No_caustic	0.0479
Coloured-Smooth	No_caustic	0.0476
Coloured-Smooth	No_caustic	0.047
Coloured-Smooth	No_caustic	0.047
Coloured-Smooth	No_caustic	0.046
Coloured-Smooth	No_caustic	0.0453
Coloured-Smooth	No_caustic	0.0453
Coloured-Smooth	No_caustic	0.045
Coloured-Smooth	No_caustic	0.0449
Coloured-Smooth	No_caustic	0.0446
Coloured-Smooth	No_caustic	0.0446
Coloured-Smooth	No_caustic	0.0445
Coloured-Smooth	No_caustic	0.0445
Coloured-Smooth	No_caustic	0.0445
Coloured-Smooth	No_caustic	0.0441
Coloured-Smooth	No_caustic	0.0438
Coloured-Smooth	No_caustic	0.0434
Coloured-Smooth	No_caustic	0.0433
Coloured-Smooth	No_caustic	0.043
Coloured-Smooth	No_caustic	0.0428
Coloured-Smooth	No_caustic	0.0428
Coloured-Smooth	No_caustic	0.0427
Coloured-Smooth	No_caustic	0.0423
Coloured-Smooth	No_caustic	0.0422
Coloured-Smooth	No_caustic	0.0417
Coloured-Smooth	No_caustic	0.0417
Coloured-Smooth	No_caustic	0.0414
Coloured-Smooth	No_caustic	0.0412
Coloured-Smooth	No_caustic	0.0404
Coloured-Smooth	No_caustic	0.0404
Coloured-Smooth	No_caustic	0.04
Coloured-Smooth	No_caustic	0.0399
Coloured-Smooth	No_caustic	0.0394
Coloured-Smooth	No_caustic	0.0393
Coloured-Smooth	No_caustic	0.0386
Coloured-Smooth	No_caustic	0.0384
Coloured-Smooth	No_caustic	0.038
Coloured-Smooth	No_caustic	0.0375
Coloured-Smooth	No_caustic	0.0371
Coloured-Smooth	No_caustic	0.037
Coloured-Smooth	No_caustic	0.0358
Coloured-Smooth	No_caustic	0.0349
Coloured-Smooth	No_caustic	0.0347
Coloured-Smooth	No_caustic	0.0343
Coloured-Smooth	No_caustic	0.0341
Coloured-Smooth	No_caustic	0.0339
Coloured-Smooth	No_caustic	0.0335
Coloured-Smooth	No_caustic	0.0335
Coloured-Smooth	No_caustic	0.0334
Coloured-Smooth	No_caustic	0.0334
Coloured-Smooth	No_caustic	0.0333
Coloured-Smooth	No_caustic	0.033
Coloured-Smooth	No_caustic	0.0324
Coloured-Smooth	No_caustic	0.0322
Coloured-Smooth	No_caustic	0.032
Coloured-Smooth	No_caustic	0.032
Coloured-Smooth	No_caustic	0.0313
Coloured-Smooth	No_caustic	0.0312
Coloured-Smooth	No_caustic	0.031
Coloured-Smooth	No_caustic	0.0309
Coloured-Smooth	No_caustic	0.0305
Coloured-Smooth	No_caustic	0.0302
Coloured-Smooth	No_caustic	0.03
Coloured-Smooth	No_caustic	0.0297
Coloured-Smooth	No_caustic	0.0288
Coloured-Smooth	No_caustic	0.0271
Coloured-Smooth	No_caustic	0.027
Coloured-Smooth	No_caustic	0.0265
Coloured-Smooth	No_caustic	0.0262
Coloured-Smooth	No_caustic	0.0262
Coloured-Smooth	No_caustic	0.0258
Coloured-Smooth	No_caustic	0.0256
Coloured-Smooth	No_caustic	0.0245
Coloured-Smooth	No_caustic	0.0241
Coloured-Smooth	No_caustic	0.0239
Coloured-Smooth	No_caustic	0.0234
Coloured-Smooth	No_caustic	0.023
Coloured-Smooth	No_caustic	0.0224
Coloured-Smooth	No_caustic	0.0224
Coloured-Smooth	No_caustic	0.0224
Coloured-Smooth	No_caustic	0.0222
Coloured-Smooth	No_caustic	0.0221
Coloured-Smooth	No_caustic	0.0219
Coloured-Smooth	No_caustic	0.021
Coloured-Smooth	No_caustic	0.0202
Coloured-Smooth	No_caustic	0.0196
Coloured-Smooth	No_caustic	0.0192
Coloured-Smooth	No_caustic	0.0191
Coloured-Smooth	No_caustic	0.0185
Coloured-Smooth	No_caustic	0.0183
Coloured-Smooth	No_caustic	0.0181
Coloured-Smooth	No_caustic	0.0172
Coloured-Smooth	No_caustic	0.0168
Coloured-Smooth	No_caustic	0.0164
Coloured-Smooth	No_caustic	0.0163
Coloured-Smooth	No_caustic	0.0152
Coloured-Smooth	No_caustic	0.015
Coloured-Smooth	No_caustic	0.0144
Coloured-Smooth	No_caustic	0.0143
Coloured-Smooth	No_caustic	0.014
Coloured-Smooth	No_caustic	0.0137
Coloured-Smooth	No_caustic	0.0133
Coloured-Smooth	No_caustic	0.0133
Coloured-Smooth	No_caustic	0.0128
Coloured-Smooth	No_caustic	0.0127
Coloured-Smooth	No_caustic	0.0126
Coloured-Smooth	No_caustic	0.0125
Coloured-Smooth	No_caustic	0.0125
Coloured-Smooth	No_caustic	0.0123
Coloured-Smooth	No_caustic	0.0123
Coloured-Smooth	No_caustic	0.0119
Coloured-Smooth	No_caustic	0.0118
Coloured-Smooth	No_caustic	0.0116
Coloured-Smooth	No_caustic	0.0115
Coloured-Smooth	No_caustic	0.0115
Coloured-Smooth	No_caustic	0.0114
Coloured-Smooth	No_caustic	0.0107
Coloured-Smooth	No_caustic	0.0107
Coloured-Smooth	No_caustic	0.0106
Coloured-Smooth	No_caustic	0.0103
Coloured-Smooth	No_caustic	0.0097
Coloured-Smooth	No_caustic	0.0097
Coloured-Smooth	No_caustic	0.0092
Coloured-Smooth	No_caustic	0.0092
Coloured-Smooth	No_caustic	0.0091
Coloured-Smooth	No_caustic	0.0091
Coloured-Smooth	No_caustic	0.0089
Coloured-Smooth	No_caustic	0.0087
Coloured-Smooth	No_caustic	0.0081
Coloured-Smooth	No_caustic	0.0079
Coloured-Smooth	No_caustic	0.0069
Coloured-Smooth	No_caustic	0.0068
Coloured-Smooth	No_caustic	0.0067
Coloured-Smooth	No_caustic	0.006
Coloured-Smooth	No_caustic	0.0057
Coloured-Smooth	No_caustic	0.0055
Coloured-Smooth	No_caustic	0.0054
Coloured-Smooth	No_caustic	0.0052
Coloured-Smooth	No_caustic	0.0051
Coloured-Smooth	No_caustic	0.0048
Coloured-Smooth	No_caustic	0.0046
Coloured-Smooth	No_caustic	0.0046
Coloured-Smooth	No_caustic	0.0046
Coloured-Smooth	No_caustic	0.0045
Coloured-Smooth	No_caustic	0.0041
Coloured-Smooth	No_caustic	0.0036
Coloured-Smooth	No_caustic	0.0034
Coloured-Smooth	No_caustic	0.0027
Coloured-Smooth	No_caustic	0.0027
Coloured-Smooth	No_caustic	0.0026
Coloured-Smooth	No_caustic	0.0024
Coloured-Smooth	No_caustic	0.0024
Coloured-Smooth	No_caustic	0.0016
Coloured-Smooth	No_caustic	0.0014
Coloured-Smooth	No_caustic	0.0014
Coloured-Smooth	No_caustic	0.001
Coloured-Smooth	No_caustic	0.0005
Coloured-Smooth	No_caustic	0.0004
Coloured-Textured	Caustic	0.605
Coloured-Textured	Caustic	0.5918
Coloured-Textured	Caustic	0.5823
Coloured-Textured	Caustic	0.5487
Coloured-Textured	Caustic	0.5446
Coloured-Textured	Caustic	0.512
Coloured-Textured	Caustic	0.5104
Coloured-Textured	Caustic	0.5051
Coloured-Textured	Caustic	0.5047
Coloured-Textured	Caustic	0.5027
Coloured-Textured	Caustic	0.493
Coloured-Textured	Caustic	0.4909
Coloured-Textured	Caustic	0.4897
Coloured-Textured	Caustic	0.4728
Coloured-Textured	Caustic	0.4665
Coloured-Textured	Caustic	0.4626
Coloured-Textured	Caustic	0.4519
Coloured-Textured	Caustic	0.4499
Coloured-Textured	Caustic	0.4448
Coloured-Textured	Caustic	0.4446
Coloured-Textured	Caustic	0.4413
Coloured-Textured	Caustic	0.4378
Coloured-Textured	Caustic	0.4314
Coloured-Textured	Caustic	0.4313
Coloured-Textured	Caustic	0.4305
Coloured-Textured	Caustic	0.427
Coloured-Textured	Caustic	0.4217
Coloured-Textured	Caustic	0.4167
Coloured-Textured	Caustic	0.4152
Coloured-Textured	Caustic	0.4138
Coloured-Textured	Caustic	0.4124
Coloured-Textured	Caustic	0.4088
Coloured-Textured	Caustic	0.4035
Coloured-Textured	Caustic	0.4008
Coloured-Textured	Caustic	0.3978
Coloured-Textured	Caustic	0.3931
Coloured-Textured	Caustic	0.3907
Coloured-Textured	Caustic	0.3877
Coloured-Textured	Caustic	0.3845
Coloured-Textured	Caustic	0.3815
Coloured-Textured	Caustic	0.3782
Coloured-Textured	Caustic	0.3778
Coloured-Textured	Caustic	0.3766
Coloured-Textured	Caustic	0.3745
Coloured-Textured	Caustic	0.3717
Coloured-Textured	Caustic	0.3701
Coloured-Textured	Caustic	0.3647
Coloured-Textured	Caustic	0.3613
Coloured-Textured	Caustic	0.3608
Coloured-Textured	Caustic	0.3571
Coloured-Textured	Caustic	0.3518
Coloured-Textured	Caustic	0.3508
Coloured-Textured	Caustic	0.3442
Coloured-Textured	Caustic	0.3408
Coloured-Textured	Caustic	0.3402
Coloured-Textured	Caustic	0.3382
Coloured-Textured	Caustic	0.336
Coloured-Textured	Caustic	0.3339
Coloured-Textured	Caustic	0.333
Coloured-Textured	Caustic	0.3319
Coloured-Textured	Caustic	0.3286
Coloured-Textured	Caustic	0.3285
Coloured-Textured	Caustic	0.3226
Coloured-Textured	Caustic	0.3139
Coloured-Textured	Caustic	0.3134
Coloured-Textured	Caustic	0.3125
Coloured-Textured	Caustic	0.3123
Coloured-Textured	Caustic	0.3117
Coloured-Textured	Caustic	0.3115
Coloured-Textured	Caustic	0.3113
Coloured-Textured	Caustic	0.3109
Coloured-Textured	Caustic	0.3098
Coloured-Textured	Caustic	0.3089
Coloured-Textured	Caustic	0.3084
Coloured-Textured	Caustic	0.307
Coloured-Textured	Caustic	0.3052
Coloured-Textured	Caustic	0.3047
Coloured-Textured	Caustic	0.3041
Coloured-Textured	Caustic	0.3038
Coloured-Textured	Caustic	0.302
Coloured-Textured	Caustic	0.3011
Coloured-Textured	Caustic	0.3007
Coloured-Textured	Caustic	0.2987
Coloured-Textured	Caustic	0.2978
Coloured-Textured	Caustic	0.2969
Coloured-Textured	Caustic	0.2949
Coloured-Textured	Caustic	0.2944
Coloured-Textured	Caustic	0.2931
Coloured-Textured	Caustic	0.2925
Coloured-Textured	Caustic	0.2924
Coloured-Textured	Caustic	0.2921
Coloured-Textured	Caustic	0.2913
Coloured-Textured	Caustic	0.2898
Coloured-Textured	Caustic	0.288
Coloured-Textured	Caustic	0.284
Coloured-Textured	Caustic	0.2832
Coloured-Textured	Caustic	0.2818
Coloured-Textured	Caustic	0.2817
Coloured-Textured	Caustic	0.28
Coloured-Textured	Caustic	0.2795
Coloured-Textured	Caustic	0.2794
Coloured-Textured	Caustic	0.278
Coloured-Textured	Caustic	0.2778
Coloured-Textured	Caustic	0.2754
Coloured-Textured	Caustic	0.2746
Coloured-Textured	Caustic	0.2744
Coloured-Textured	Caustic	0.2718
Coloured-Textured	Caustic	0.2705
Coloured-Textured	Caustic	0.27
Coloured-Textured	Caustic	0.2682
Coloured-Textured	Caustic	0.2674
Coloured-Textured	Caustic	0.2666
Coloured-Textured	Caustic	0.2645
Coloured-Textured	Caustic	0.2612
Coloured-Textured	Caustic	0.2599
Coloured-Textured	Caustic	0.2586
Coloured-Textured	Caustic	0.2582
Coloured-Textured	Caustic	0.2579
Coloured-Textured	Caustic	0.2569
Coloured-Textured	Caustic	0.256
Coloured-Textured	Caustic	0.2549
Coloured-Textured	Caustic	0.2526
Coloured-Textured	Caustic	0.2525
Coloured-Textured	Caustic	0.2514
Coloured-Textured	Caustic	0.2485
Coloured-Textured	Caustic	0.2474
Coloured-Textured	Caustic	0.2463
Coloured-Textured	Caustic	0.243
Coloured-Textured	Caustic	0.2425
Coloured-Textured	Caustic	0.2419
Coloured-Textured	Caustic	0.2361
Coloured-Textured	Caustic	0.2361
Coloured-Textured	Caustic	0.2355
Coloured-Textured	Caustic	0.235
Coloured-Textured	Caustic	0.2323
Coloured-Textured	Caustic	0.2302
Coloured-Textured	Caustic	0.2298
Coloured-Textured	Caustic	0.2291
Coloured-Textured	Caustic	0.2291
Coloured-Textured	Caustic	0.2283
Coloured-Textured	Caustic	0.2282
Coloured-Textured	Caustic	0.2273
Coloured-Textured	Caustic	0.2271
Coloured-Textured	Caustic	0.2239
Coloured-Textured	Caustic	0.2238
Coloured-Textured	Caustic	0.2231
Coloured-Textured	Caustic	0.2208
Coloured-Textured	Caustic	0.2194
Coloured-Textured	Caustic	0.2189
Coloured-Textured	Caustic	0.2181
Coloured-Textured	Caustic	0.218
Coloured-Textured	Caustic	0.2179
Coloured-Textured	Caustic	0.2161
Coloured-Textured	Caustic	0.2157
Coloured-Textured	Caustic	0.2152
Coloured-Textured	Caustic	0.2141
Coloured-Textured	Caustic	0.2131
Coloured-Textured	Caustic	0.2117
Coloured-Textured	Caustic	0.2109
Coloured-Textured	Caustic	0.2097
Coloured-Textured	Caustic	0.2096
Coloured-Textured	Caustic	0.2095
Coloured-Textured	Caustic	0.2087
Coloured-Textured	Caustic	0.2084
Coloured-Textured	Caustic	0.2073
Coloured-Textured	Caustic	0.2071
Coloured-Textured	Caustic	0.2059
Coloured-Textured	Caustic	0.2044
Coloured-Textured	Caustic	0.2038
Coloured-Textured	Caustic	0.2037
Coloured-Textured	Caustic	0.2033
Coloured-Textured	Caustic	0.2031
Coloured-Textured	Caustic	0.2008
Coloured-Textured	Caustic	0.2006
Coloured-Textured	Caustic	0.2004
Coloured-Textured	Caustic	0.1999
Coloured-Textured	Caustic	0.1992
Coloured-Textured	Caustic	0.1991
Coloured-Textured	Caustic	0.1988
Coloured-Textured	Caustic	0.1964
Coloured-Textured	Caustic	0.1954
Coloured-Textured	Caustic	0.1952
Coloured-Textured	Caustic	0.195
Coloured-Textured	Caustic	0.1936
Coloured-Textured	Caustic	0.1927
Coloured-Textured	Caustic	0.1921
Coloured-Textured	Caustic	0.192
Coloured-Textured	Caustic	0.1904
Coloured-Textured	Caustic	0.1898
Coloured-Textured	Caustic	0.1885
Coloured-Textured	Caustic	0.1882
Coloured-Textured	Caustic	0.186
Coloured-Textured	Caustic	0.1854
Coloured-Textured	Caustic	0.1813
Coloured-Textured	Caustic	0.1812
Coloured-Textured	Caustic	0.1805
Coloured-Textured	Caustic	0.1799
Coloured-Textured	Caustic	0.1799
Coloured-Textured	Caustic	0.1793
Coloured-Textured	Caustic	0.178
Coloured-Textured	Caustic	0.1772
Coloured-Textured	Caustic	0.1761
Coloured-Textured	Caustic	0.1756
Coloured-Textured	Caustic	0.1753
Coloured-Textured	Caustic	0.174
Coloured-Textured	Caustic	0.1739
Coloured-Textured	Caustic	0.1737
Coloured-Textured	Caustic	0.1733
Coloured-Textured	Caustic	0.1731
Coloured-Textured	Caustic	0.172
Coloured-Textured	Caustic	0.1719
Coloured-Textured	Caustic	0.1717
Coloured-Textured	Caustic	0.1714
Coloured-Textured	Caustic	0.1703
Coloured-Textured	Caustic	0.1701
Coloured-Textured	Caustic	0.1692
Coloured-Textured	Caustic	0.1672
Coloured-Textured	Caustic	0.165
Coloured-Textured	Caustic	0.1648
Coloured-Textured	Caustic	0.1644
Coloured-Textured	Caustic	0.1635
Coloured-Textured	Caustic	0.1635
Coloured-Textured	Caustic	0.1625
Coloured-Textured	Caustic	0.1618
Coloured-Textured	Caustic	0.1615
Coloured-Textured	Caustic	0.1614
Coloured-Textured	Caustic	0.1591
Coloured-Textured	Caustic	0.158
Coloured-Textured	Caustic	0.1551
Coloured-Textured	Caustic	0.1549
Coloured-Textured	Caustic	0.1547
Coloured-Textured	Caustic	0.1547
Coloured-Textured	Caustic	0.1537
Coloured-Textured	Caustic	0.1531
Coloured-Textured	Caustic	0.1522
Coloured-Textured	Caustic	0.1513
Coloured-Textured	Caustic	0.1512
Coloured-Textured	Caustic	0.1502
Coloured-Textured	Caustic	0.1499
Coloured-Textured	Caustic	0.1488
Coloured-Textured	Caustic	0.1487
Coloured-Textured	Caustic	0.1486
Coloured-Textured	Caustic	0.1482
Coloured-Textured	Caustic	0.1478
Coloured-Textured	Caustic	0.1473
Coloured-Textured	Caustic	0.147
Coloured-Textured	Caustic	0.1458
Coloured-Textured	Caustic	0.1454
Coloured-Textured	Caustic	0.1445
Coloured-Textured	Caustic	0.1439
Coloured-Textured	Caustic	0.1429
Coloured-Textured	Caustic	0.1428
Coloured-Textured	Caustic	0.1426
Coloured-Textured	Caustic	0.1424
Coloured-Textured	Caustic	0.1416
Coloured-Textured	Caustic	0.1402
Coloured-Textured	Caustic	0.1399
Coloured-Textured	Caustic	0.1393
Coloured-Textured	Caustic	0.1385
Coloured-Textured	Caustic	0.1373
Coloured-Textured	Caustic	0.1351
Coloured-Textured	Caustic	0.1345
Coloured-Textured	Caustic	0.1344
Coloured-Textured	Caustic	0.1342
Coloured-Textured	Caustic	0.1336
Coloured-Textured	Caustic	0.1335
Coloured-Textured	Caustic	0.1334
Coloured-Textured	Caustic	0.1328
Coloured-Textured	Caustic	0.1328
Coloured-Textured	Caustic	0.1326
Coloured-Textured	Caustic	0.1315
Coloured-Textured	Caustic	0.1304
Coloured-Textured	Caustic	0.1301
Coloured-Textured	Caustic	0.1298
Coloured-Textured	Caustic	0.1296
Coloured-Textured	Caustic	0.1296
Coloured-Textured	Caustic	0.1287
Coloured-Textured	Caustic	0.1285
Coloured-Textured	Caustic	0.1283
Coloured-Textured	Caustic	0.1282
Coloured-Textured	Caustic	0.1275
Coloured-Textured	Caustic	0.1266
Coloured-Textured	Caustic	0.1265
Coloured-Textured	Caustic	0.1264
Coloured-Textured	Caustic	0.1262
Coloured-Textured	Caustic	0.1257
Coloured-Textured	Caustic	0.1232
Coloured-Textured	Caustic	0.1228
Coloured-Textured	Caustic	0.1226
Coloured-Textured	Caustic	0.1224
Coloured-Textured	Caustic	0.1222
Coloured-Textured	Caustic	0.1219
Coloured-Textured	Caustic	0.1209
Coloured-Textured	Caustic	0.1207
Coloured-Textured	Caustic	0.1207
Coloured-Textured	Caustic	0.1204
Coloured-Textured	Caustic	0.1203
Coloured-Textured	Caustic	0.1201
Coloured-Textured	Caustic	0.1189
Coloured-Textured	Caustic	0.1153
Coloured-Textured	Caustic	0.1147
Coloured-Textured	Caustic	0.1145
Coloured-Textured	Caustic	0.1138
Coloured-Textured	Caustic	0.1132
Coloured-Textured	Caustic	0.113
Coloured-Textured	Caustic	0.1129
Coloured-Textured	Caustic	0.1121
Coloured-Textured	Caustic	0.1117
Coloured-Textured	Caustic	0.1116
Coloured-Textured	Caustic	0.1105
Coloured-Textured	Caustic	0.1101
Coloured-Textured	Caustic	0.1089
Coloured-Textured	Caustic	0.1084
Coloured-Textured	Caustic	0.1081
Coloured-Textured	Caustic	0.1076
Coloured-Textured	Caustic	0.1059
Coloured-Textured	Caustic	0.1057
Coloured-Textured	Caustic	0.1049
Coloured-Textured	Caustic	0.1029
Coloured-Textured	Caustic	0.1019
Coloured-Textured	Caustic	0.1008
Coloured-Textured	Caustic	0.1006
Coloured-Textured	Caustic	0.0998
Coloured-Textured	Caustic	0.0997
Coloured-Textured	Caustic	0.0993
Coloured-Textured	Caustic	0.0974
Coloured-Textured	Caustic	0.0972
Coloured-Textured	Caustic	0.0965
Coloured-Textured	Caustic	0.0964
Coloured-Textured	Caustic	0.0961
Coloured-Textured	Caustic	0.0958
Coloured-Textured	Caustic	0.0941
Coloured-Textured	Caustic	0.0933
Coloured-Textured	Caustic	0.0929
Coloured-Textured	Caustic	0.0929
Coloured-Textured	Caustic	0.0927
Coloured-Textured	Caustic	0.0926
Coloured-Textured	Caustic	0.0925
Coloured-Textured	Caustic	0.0925
Coloured-Textured	Caustic	0.0922
Coloured-Textured	Caustic	0.0915
Coloured-Textured	Caustic	0.0909
Coloured-Textured	Caustic	0.0907
Coloured-Textured	Caustic	0.0902
Coloured-Textured	Caustic	0.09
Coloured-Textured	Caustic	0.0898
Coloured-Textured	Caustic	0.0896
Coloured-Textured	Caustic	0.0889
Coloured-Textured	Caustic	0.0885
Coloured-Textured	Caustic	0.0882
Coloured-Textured	Caustic	0.0877
Coloured-Textured	Caustic	0.0868
Coloured-Textured	Caustic	0.0864
Coloured-Textured	Caustic	0.0859
Coloured-Textured	Caustic	0.0854
Coloured-Textured	Caustic	0.0851
Coloured-Textured	Caustic	0.0844
Coloured-Textured	Caustic	0.0843
Coloured-Textured	Caustic	0.0839
Coloured-Textured	Caustic	0.0838
Coloured-Textured	Caustic	0.0835
Coloured-Textured	Caustic	0.0832
Coloured-Textured	Caustic	0.0823
Coloured-Textured	Caustic	0.082
Coloured-Textured	Caustic	0.0816
Coloured-Textured	Caustic	0.081
Coloured-Textured	Caustic	0.0804
Coloured-Textured	Caustic	0.0803
Coloured-Textured	Caustic	0.0802
Coloured-Textured	Caustic	0.0798
Coloured-Textured	Caustic	0.0793
Coloured-Textured	Caustic	0.0789
Coloured-Textured	Caustic	0.0784
Coloured-Textured	Caustic	0.0781
Coloured-Textured	Caustic	0.0779
Coloured-Textured	Caustic	0.0779
Coloured-Textured	Caustic	0.0769
Coloured-Textured	Caustic	0.0759
Coloured-Textured	Caustic	0.0752
Coloured-Textured	Caustic	0.0748
Coloured-Textured	Caustic	0.0745
Coloured-Textured	Caustic	0.074
Coloured-Textured	Caustic	0.0738
Coloured-Textured	Caustic	0.0737
Coloured-Textured	Caustic	0.0733
Coloured-Textured	Caustic	0.0724
Coloured-Textured	Caustic	0.0722
Coloured-Textured	Caustic	0.072
Coloured-Textured	Caustic	0.0713
Coloured-Textured	Caustic	0.0709
Coloured-Textured	Caustic	0.0703
Coloured-Textured	Caustic	0.0699
Coloured-Textured	Caustic	0.0681
Coloured-Textured	Caustic	0.0675
Coloured-Textured	Caustic	0.0667
Coloured-Textured	Caustic	0.0657
Coloured-Textured	Caustic	0.0649
Coloured-Textured	Caustic	0.0646
Coloured-Textured	Caustic	0.0626
Coloured-Textured	Caustic	0.0623
Coloured-Textured	Caustic	0.0618
Coloured-Textured	Caustic	0.0617
Coloured-Textured	Caustic	0.0612
Coloured-Textured	Caustic	0.0609
Coloured-Textured	Caustic	0.0607
Coloured-Textured	Caustic	0.059
Coloured-Textured	Caustic	0.0575
Coloured-Textured	Caustic	0.0561
Coloured-Textured	Caustic	0.056
Coloured-Textured	Caustic	0.0547
Coloured-Textured	Caustic	0.0542
Coloured-Textured	Caustic	0.0537
Coloured-Textured	Caustic	0.0532
Coloured-Textured	Caustic	0.053
Coloured-Textured	Caustic	0.0529
Coloured-Textured	Caustic	0.0501
Coloured-Textured	Caustic	0.0498
Coloured-Textured	Caustic	0.0495
Coloured-Textured	Caustic	0.0494
Coloured-Textured	Caustic	0.0494
Coloured-Textured	Caustic	0.0478
Coloured-Textured	Caustic	0.0475
Coloured-Textured	Caustic	0.047
Coloured-Textured	Caustic	0.0469
Coloured-Textured	Caustic	0.0455
Coloured-Textured	Caustic	0.0453
Coloured-Textured	Caustic	0.0452
Coloured-Textured	Caustic	0.0447
Coloured-Textured	Caustic	0.0446
Coloured-Textured	Caustic	0.0437
Coloured-Textured	Caustic	0.0432
Coloured-Textured	Caustic	0.0421
Coloured-Textured	Caustic	0.0416
Coloured-Textured	Caustic	0.0416
Coloured-Textured	Caustic	0.0403
Coloured-Textured	Caustic	0.0379
Coloured-Textured	Caustic	0.0373
Coloured-Textured	Caustic	0.037
Coloured-Textured	Caustic	0.0339
Coloured-Textured	Caustic	0.0328
Coloured-Textured	Caustic	0.0324
Coloured-Textured	Caustic	0.0322
Coloured-Textured	Caustic	0.0298
Coloured-Textured	Caustic	0.0295
Coloured-Textured	Caustic	0.0272
Coloured-Textured	Caustic	0.0272
Coloured-Textured	Caustic	0.0254
Coloured-Textured	Caustic	0.0238
Coloured-Textured	Caustic	0.0218
Coloured-Textured	Caustic	0.0176
Coloured-Textured	Caustic	0.0145
Coloured-Textured	Caustic	0.0133
Coloured-Textured	Caustic	0.012
Coloured-Textured	Caustic	0.0027
Coloured-Textured	No_caustic	0.6809
Coloured-Textured	No_caustic	0.5683
Coloured-Textured	No_caustic	0.5578
Coloured-Textured	No_caustic	0.5185
Coloured-Textured	No_caustic	0.4984
Coloured-Textured	No_caustic	0.4951
Coloured-Textured	No_caustic	0.4901
Coloured-Textured	No_caustic	0.4805
Coloured-Textured	No_caustic	0.474
Coloured-Textured	No_caustic	0.4688
Coloured-Textured	No_caustic	0.4611
Coloured-Textured	No_caustic	0.4597
Coloured-Textured	No_caustic	0.4592
Coloured-Textured	No_caustic	0.4572
Coloured-Textured	No_caustic	0.4571
Coloured-Textured	No_caustic	0.4562
Coloured-Textured	No_caustic	0.4532
Coloured-Textured	No_caustic	0.4368
Coloured-Textured	No_caustic	0.4357
Coloured-Textured	No_caustic	0.4187
Coloured-Textured	No_caustic	0.4172
Coloured-Textured	No_caustic	0.4096
Coloured-Textured	No_caustic	0.4072
Coloured-Textured	No_caustic	0.4063
Coloured-Textured	No_caustic	0.4038
Coloured-Textured	No_caustic	0.3996
Coloured-Textured	No_caustic	0.3969
Coloured-Textured	No_caustic	0.3857
Coloured-Textured	No_caustic	0.3849
Coloured-Textured	No_caustic	0.3819
Coloured-Textured	No_caustic	0.3819
Coloured-Textured	No_caustic	0.3817
Coloured-Textured	No_caustic	0.3758
Coloured-Textured	No_caustic	0.3709
Coloured-Textured	No_caustic	0.3698
Coloured-Textured	No_caustic	0.3691
Coloured-Textured	No_caustic	0.3623
Coloured-Textured	No_caustic	0.3614
Coloured-Textured	No_caustic	0.3611
Coloured-Textured	No_caustic	0.3569
Coloured-Textured	No_caustic	0.345
Coloured-Textured	No_caustic	0.3367
Coloured-Textured	No_caustic	0.3338
Coloured-Textured	No_caustic	0.3299
Coloured-Textured	No_caustic	0.3268
Coloured-Textured	No_caustic	0.3232
Coloured-Textured	No_caustic	0.3221
Coloured-Textured	No_caustic	0.3202
Coloured-Textured	No_caustic	0.3195
Coloured-Textured	No_caustic	0.3183
Coloured-Textured	No_caustic	0.3173
Coloured-Textured	No_caustic	0.3159
Coloured-Textured	No_caustic	0.314
Coloured-Textured	No_caustic	0.313
Coloured-Textured	No_caustic	0.3114
Coloured-Textured	No_caustic	0.3105
Coloured-Textured	No_caustic	0.3099
Coloured-Textured	No_caustic	0.3098
Coloured-Textured	No_caustic	0.3009
Coloured-Textured	No_caustic	0.3001
Coloured-Textured	No_caustic	0.3
Coloured-Textured	No_caustic	0.2995
Coloured-Textured	No_caustic	0.2985
Coloured-Textured	No_caustic	0.2984
Coloured-Textured	No_caustic	0.2977
Coloured-Textured	No_caustic	0.2973
Coloured-Textured	No_caustic	0.2967
Coloured-Textured	No_caustic	0.2957
Coloured-Textured	No_caustic	0.2944
Coloured-Textured	No_caustic	0.2941
Coloured-Textured	No_caustic	0.2937
Coloured-Textured	No_caustic	0.2933
Coloured-Textured	No_caustic	0.2925
Coloured-Textured	No_caustic	0.2916
Coloured-Textured	No_caustic	0.2868
Coloured-Textured	No_caustic	0.2864
Coloured-Textured	No_caustic	0.2845
Coloured-Textured	No_caustic	0.2831
Coloured-Textured	No_caustic	0.2796
Coloured-Textured	No_caustic	0.2768
Coloured-Textured	No_caustic	0.2765
Coloured-Textured	No_caustic	0.2764
Coloured-Textured	No_caustic	0.2742
Coloured-Textured	No_caustic	0.271
Coloured-Textured	No_caustic	0.2705
Coloured-Textured	No_caustic	0.2695
Coloured-Textured	No_caustic	0.2682
Coloured-Textured	No_caustic	0.2678
Coloured-Textured	No_caustic	0.2677
Coloured-Textured	No_caustic	0.2587
Coloured-Textured	No_caustic	0.2568
Coloured-Textured	No_caustic	0.2561
Coloured-Textured	No_caustic	0.2532
Coloured-Textured	No_caustic	0.251
Coloured-Textured	No_caustic	0.2507
Coloured-Textured	No_caustic	0.2493
Coloured-Textured	No_caustic	0.249
Coloured-Textured	No_caustic	0.2479
Coloured-Textured	No_caustic	0.2474
Coloured-Textured	No_caustic	0.247
Coloured-Textured	No_caustic	0.2466
Coloured-Textured	No_caustic	0.2465
Coloured-Textured	No_caustic	0.2463
Coloured-Textured	No_caustic	0.2454
Coloured-Textured	No_caustic	0.2423
Coloured-Textured	No_caustic	0.2396
Coloured-Textured	No_caustic	0.2396
Coloured-Textured	No_caustic	0.2392
Coloured-Textured	No_caustic	0.2387
Coloured-Textured	No_caustic	0.2368
Coloured-Textured	No_caustic	0.2362
Coloured-Textured	No_caustic	0.235
Coloured-Textured	No_caustic	0.235
Coloured-Textured	No_caustic	0.233
Coloured-Textured	No_caustic	0.2329
Coloured-Textured	No_caustic	0.2315
Coloured-Textured	No_caustic	0.2314
Coloured-Textured	No_caustic	0.2305
Coloured-Textured	No_caustic	0.2294
Coloured-Textured	No_caustic	0.2294
Coloured-Textured	No_caustic	0.2294
Coloured-Textured	No_caustic	0.2256
Coloured-Textured	No_caustic	0.2252
Coloured-Textured	No_caustic	0.2223
Coloured-Textured	No_caustic	0.2182
Coloured-Textured	No_caustic	0.2177
Coloured-Textured	No_caustic	0.2177
Coloured-Textured	No_caustic	0.2154
Coloured-Textured	No_caustic	0.2148
Coloured-Textured	No_caustic	0.2136
Coloured-Textured	No_caustic	0.2097
Coloured-Textured	No_caustic	0.2081
Coloured-Textured	No_caustic	0.2079
Coloured-Textured	No_caustic	0.2079
Coloured-Textured	No_caustic	0.2071
Coloured-Textured	No_caustic	0.2069
Coloured-Textured	No_caustic	0.2062
Coloured-Textured	No_caustic	0.2046
Coloured-Textured	No_caustic	0.2045
Coloured-Textured	No_caustic	0.203
Coloured-Textured	No_caustic	0.2023
Coloured-Textured	No_caustic	0.2018
Coloured-Textured	No_caustic	0.1996
Coloured-Textured	No_caustic	0.1989
Coloured-Textured	No_caustic	0.1985
Coloured-Textured	No_caustic	0.1982
Coloured-Textured	No_caustic	0.1981
Coloured-Textured	No_caustic	0.1964
Coloured-Textured	No_caustic	0.1961
Coloured-Textured	No_caustic	0.1959
Coloured-Textured	No_caustic	0.1955
Coloured-Textured	No_caustic	0.1948
Coloured-Textured	No_caustic	0.1942
Coloured-Textured	No_caustic	0.1932
Coloured-Textured	No_caustic	0.1925
Coloured-Textured	No_caustic	0.1918
Coloured-Textured	No_caustic	0.1904
Coloured-Textured	No_caustic	0.1901
Coloured-Textured	No_caustic	0.19
Coloured-Textured	No_caustic	0.1896
Coloured-Textured	No_caustic	0.1876
Coloured-Textured	No_caustic	0.187
Coloured-Textured	No_caustic	0.1854
Coloured-Textured	No_caustic	0.1848
Coloured-Textured	No_caustic	0.184
Coloured-Textured	No_caustic	0.1837
Coloured-Textured	No_caustic	0.183
Coloured-Textured	No_caustic	0.1828
Coloured-Textured	No_caustic	0.1809
Coloured-Textured	No_caustic	0.1807
Coloured-Textured	No_caustic	0.1799
Coloured-Textured	No_caustic	0.1753
Coloured-Textured	No_caustic	0.173
Coloured-Textured	No_caustic	0.1722
Coloured-Textured	No_caustic	0.1701
Coloured-Textured	No_caustic	0.1701
Coloured-Textured	No_caustic	0.1696
Coloured-Textured	No_caustic	0.1688
Coloured-Textured	No_caustic	0.1688
Coloured-Textured	No_caustic	0.1668
Coloured-Textured	No_caustic	0.1652
Coloured-Textured	No_caustic	0.1651
Coloured-Textured	No_caustic	0.1639
Coloured-Textured	No_caustic	0.1637
Coloured-Textured	No_caustic	0.1637
Coloured-Textured	No_caustic	0.1636
Coloured-Textured	No_caustic	0.1631
Coloured-Textured	No_caustic	0.1623
Coloured-Textured	No_caustic	0.1619
Coloured-Textured	No_caustic	0.1617
Coloured-Textured	No_caustic	0.1615
Coloured-Textured	No_caustic	0.161
Coloured-Textured	No_caustic	0.1609
Coloured-Textured	No_caustic	0.16
Coloured-Textured	No_caustic	0.1593
Coloured-Textured	No_caustic	0.1585
Coloured-Textured	No_caustic	0.1584
Coloured-Textured	No_caustic	0.1572
Coloured-Textured	No_caustic	0.1567
Coloured-Textured	No_caustic	0.1567
Coloured-Textured	No_caustic	0.1561
Coloured-Textured	No_caustic	0.1548
Coloured-Textured	No_caustic	0.1547
Coloured-Textured	No_caustic	0.1542
Coloured-Textured	No_caustic	0.1542
Coloured-Textured	No_caustic	0.1533
Coloured-Textured	No_caustic	0.1531
Coloured-Textured	No_caustic	0.1529
Coloured-Textured	No_caustic	0.1529
Coloured-Textured	No_caustic	0.1514
Coloured-Textured	No_caustic	0.1508
Coloured-Textured	No_caustic	0.1492
Coloured-Textured	No_caustic	0.1473
Coloured-Textured	No_caustic	0.1471
Coloured-Textured	No_caustic	0.1462
Coloured-Textured	No_caustic	0.1451
Coloured-Textured	No_caustic	0.1442
Coloured-Textured	No_caustic	0.1442
Coloured-Textured	No_caustic	0.1411
Coloured-Textured	No_caustic	0.1405
Coloured-Textured	No_caustic	0.1389
Coloured-Textured	No_caustic	0.1375
Coloured-Textured	No_caustic	0.1362
Coloured-Textured	No_caustic	0.1359
Coloured-Textured	No_caustic	0.1359
Coloured-Textured	No_caustic	0.1353
Coloured-Textured	No_caustic	0.1342
Coloured-Textured	No_caustic	0.1333
Coloured-Textured	No_caustic	0.1332
Coloured-Textured	No_caustic	0.1319
Coloured-Textured	No_caustic	0.1316
Coloured-Textured	No_caustic	0.131
Coloured-Textured	No_caustic	0.1306
Coloured-Textured	No_caustic	0.1296
Coloured-Textured	No_caustic	0.1282
Coloured-Textured	No_caustic	0.1275
Coloured-Textured	No_caustic	0.1274
Coloured-Textured	No_caustic	0.1249
Coloured-Textured	No_caustic	0.1246
Coloured-Textured	No_caustic	0.1232
Coloured-Textured	No_caustic	0.1213
Coloured-Textured	No_caustic	0.1205
Coloured-Textured	No_caustic	0.1202
Coloured-Textured	No_caustic	0.12
Coloured-Textured	No_caustic	0.12
Coloured-Textured	No_caustic	0.1199
Coloured-Textured	No_caustic	0.1197
Coloured-Textured	No_caustic	0.1196
Coloured-Textured	No_caustic	0.1192
Coloured-Textured	No_caustic	0.1183
Coloured-Textured	No_caustic	0.1183
Coloured-Textured	No_caustic	0.1183
Coloured-Textured	No_caustic	0.1173
Coloured-Textured	No_caustic	0.1171
Coloured-Textured	No_caustic	0.1167
Coloured-Textured	No_caustic	0.1163
Coloured-Textured	No_caustic	0.116
Coloured-Textured	No_caustic	0.1153
Coloured-Textured	No_caustic	0.1152
Coloured-Textured	No_caustic	0.1147
Coloured-Textured	No_caustic	0.1147
Coloured-Textured	No_caustic	0.1125
Coloured-Textured	No_caustic	0.1105
Coloured-Textured	No_caustic	0.1105
Coloured-Textured	No_caustic	0.1091
Coloured-Textured	No_caustic	0.1091
Coloured-Textured	No_caustic	0.1086
Coloured-Textured	No_caustic	0.106
Coloured-Textured	No_caustic	0.1059
Coloured-Textured	No_caustic	0.1052
Coloured-Textured	No_caustic	0.1052
Coloured-Textured	No_caustic	0.1051
Coloured-Textured	No_caustic	0.1047
Coloured-Textured	No_caustic	0.1033
Coloured-Textured	No_caustic	0.103
Coloured-Textured	No_caustic	0.1013
Coloured-Textured	No_caustic	0.1013
Coloured-Textured	No_caustic	0.1009
Coloured-Textured	No_caustic	0.1008
Coloured-Textured	No_caustic	0.1006
Coloured-Textured	No_caustic	0.1
Coloured-Textured	No_caustic	0.0992
Coloured-Textured	No_caustic	0.0985
Coloured-Textured	No_caustic	0.0974
Coloured-Textured	No_caustic	0.0971
Coloured-Textured	No_caustic	0.0967
Coloured-Textured	No_caustic	0.0954
Coloured-Textured	No_caustic	0.0948
Coloured-Textured	No_caustic	0.0935
Coloured-Textured	No_caustic	0.0929
Coloured-Textured	No_caustic	0.0926
Coloured-Textured	No_caustic	0.0924
Coloured-Textured	No_caustic	0.0918
Coloured-Textured	No_caustic	0.0915
Coloured-Textured	No_caustic	0.0902
Coloured-Textured	No_caustic	0.0898
Coloured-Textured	No_caustic	0.0887
Coloured-Textured	No_caustic	0.0886
Coloured-Textured	No_caustic	0.0872
Coloured-Textured	No_caustic	0.0863
Coloured-Textured	No_caustic	0.0855
Coloured-Textured	No_caustic	0.0846
Coloured-Textured	No_caustic	0.0843
Coloured-Textured	No_caustic	0.0842
Coloured-Textured	No_caustic	0.0824
Coloured-Textured	No_caustic	0.082
Coloured-Textured	No_caustic	0.0817
Coloured-Textured	No_caustic	0.0795
Coloured-Textured	No_caustic	0.0788
Coloured-Textured	No_caustic	0.0785
Coloured-Textured	No_caustic	0.0766
Coloured-Textured	No_caustic	0.0761
Coloured-Textured	No_caustic	0.0751
Coloured-Textured	No_caustic	0.0749
Coloured-Textured	No_caustic	0.0745
Coloured-Textured	No_caustic	0.0728
Coloured-Textured	No_caustic	0.0723
Coloured-Textured	No_caustic	0.0718
Coloured-Textured	No_caustic	0.0717
Coloured-Textured	No_caustic	0.0712
Coloured-Textured	No_caustic	0.0706
Coloured-Textured	No_caustic	0.0699
Coloured-Textured	No_caustic	0.0693
Coloured-Textured	No_caustic	0.0691
Coloured-Textured	No_caustic	0.0688
Coloured-Textured	No_caustic	0.0681
Coloured-Textured	No_caustic	0.068
Coloured-Textured	No_caustic	0.0662
Coloured-Textured	No_caustic	0.066
Coloured-Textured	No_caustic	0.0654
Coloured-Textured	No_caustic	0.0653
Coloured-Textured	No_caustic	0.0652
Coloured-Textured	No_caustic	0.065
Coloured-Textured	No_caustic	0.0649
Coloured-Textured	No_caustic	0.0641
Coloured-Textured	No_caustic	0.0635
Coloured-Textured	No_caustic	0.0632
Coloured-Textured	No_caustic	0.063
Coloured-Textured	No_caustic	0.0627
Coloured-Textured	No_caustic	0.0625
Coloured-Textured	No_caustic	0.0606
Coloured-Textured	No_caustic	0.0603
Coloured-Textured	No_caustic	0.0597
Coloured-Textured	No_caustic	0.0593
Coloured-Textured	No_caustic	0.0589
Coloured-Textured	No_caustic	0.0588
Coloured-Textured	No_caustic	0.0576
Coloured-Textured	No_caustic	0.0575
Coloured-Textured	No_caustic	0.0562
Coloured-Textured	No_caustic	0.0553
Coloured-Textured	No_caustic	0.0544
Coloured-Textured	No_caustic	0.0541
Coloured-Textured	No_caustic	0.0538
Coloured-Textured	No_caustic	0.0531
Coloured-Textured	No_caustic	0.0524
Coloured-Textured	No_caustic	0.0522
Coloured-Textured	No_caustic	0.0519
Coloured-Textured	No_caustic	0.0518
Coloured-Textured	No_caustic	0.0515
Coloured-Textured	No_caustic	0.0514
Coloured-Textured	No_caustic	0.0508
Coloured-Textured	No_caustic	0.05
Coloured-Textured	No_caustic	0.0494
Coloured-Textured	No_caustic	0.0491
Coloured-Textured	No_caustic	0.049
Coloured-Textured	No_caustic	0.048
Coloured-Textured	No_caustic	0.0476
Coloured-Textured	No_caustic	0.0473
Coloured-Textured	No_caustic	0.0469
Coloured-Textured	No_caustic	0.0468
Coloured-Textured	No_caustic	0.0465
Coloured-Textured	No_caustic	0.0465
Coloured-Textured	No_caustic	0.0462
Coloured-Textured	No_caustic	0.0445
Coloured-Textured	No_caustic	0.0443
Coloured-Textured	No_caustic	0.044
Coloured-Textured	No_caustic	0.0432
Coloured-Textured	No_caustic	0.043
Coloured-Textured	No_caustic	0.043
Coloured-Textured	No_caustic	0.0408
Coloured-Textured	No_caustic	0.0405
Coloured-Textured	No_caustic	0.0403
Coloured-Textured	No_caustic	0.04
Coloured-Textured	No_caustic	0.0384
Coloured-Textured	No_caustic	0.0381
Coloured-Textured	No_caustic	0.0371
Coloured-Textured	No_caustic	0.037
Coloured-Textured	No_caustic	0.0369
Coloured-Textured	No_caustic	0.0362
Coloured-Textured	No_caustic	0.0362
Coloured-Textured	No_caustic	0.0362
Coloured-Textured	No_caustic	0.0359
Coloured-Textured	No_caustic	0.0354
Coloured-Textured	No_caustic	0.0351
Coloured-Textured	No_caustic	0.0327
Coloured-Textured	No_caustic	0.0327
Coloured-Textured	No_caustic	0.0318
Coloured-Textured	No_caustic	0.0316
Coloured-Textured	No_caustic	0.0308
Coloured-Textured	No_caustic	0.0301
Coloured-Textured	No_caustic	0.0297
Coloured-Textured	No_caustic	0.0295
Coloured-Textured	No_caustic	0.0288
Coloured-Textured	No_caustic	0.0284
Coloured-Textured	No_caustic	0.0283
Coloured-Textured	No_caustic	0.0279
Coloured-Textured	No_caustic	0.0271
Coloured-Textured	No_caustic	0.0253
Coloured-Textured	No_caustic	0.0247
Coloured-Textured	No_caustic	0.0238
Coloured-Textured	No_caustic	0.0235
Coloured-Textured	No_caustic	0.0234
Coloured-Textured	No_caustic	0.0232
Coloured-Textured	No_caustic	0.0228
Coloured-Textured	No_caustic	0.0225
Coloured-Textured	No_caustic	0.0221
Coloured-Textured	No_caustic	0.022
Coloured-Textured	No_caustic	0.0219
Coloured-Textured	No_caustic	0.0204
Coloured-Textured	No_caustic	0.0201
Coloured-Textured	No_caustic	0.0201
Coloured-Textured	No_caustic	0.0196
Coloured-Textured	No_caustic	0.0194
Coloured-Textured	No_caustic	0.0176
Coloured-Textured	No_caustic	0.0168
Coloured-Textured	No_caustic	0.0168
Coloured-Textured	No_caustic	0.016
Coloured-Textured	No_caustic	0.0157
Coloured-Textured	No_caustic	0.0155
Coloured-Textured	No_caustic	0.0155
Coloured-Textured	No_caustic	0.0153
Coloured-Textured	No_caustic	0.0151
Coloured-Textured	No_caustic	0.0149
Coloured-Textured	No_caustic	0.0123
Coloured-Textured	No_caustic	0.012
Coloured-Textured	No_caustic	0.012
Coloured-Textured	No_caustic	0.0116
Coloured-Textured	No_caustic	0.0115
Coloured-Textured	No_caustic	0.0114
Coloured-Textured	No_caustic	0.0105
Coloured-Textured	No_caustic	0.0092
Coloured-Textured	No_caustic	0.009
Coloured-Textured	No_caustic	0.0088
Coloured-Textured	No_caustic	0.0083
Coloured-Textured	No_caustic	0.0066
Coloured-Textured	No_caustic	0.0063
Coloured-Textured	No_caustic	0.0061
Coloured-Textured	No_caustic	0.0057
Coloured-Textured	No_caustic	0.0047
Coloured-Textured	No_caustic	0.004
Coloured-Textured	No_caustic	0.0037
Coloured-Textured	No_caustic	0.002
Coloured-Textured	No_caustic	0.0008
Coloured-Textured	No_caustic	0.0004
Cylinder	Caustic	0.1137
Cylinder	Caustic	0.0977
Cylinder	Caustic	0.0977
Cylinder	Caustic	0.0948
Cylinder	Caustic	0.0943
Cylinder	Caustic	0.0909
Cylinder	Caustic	0.0868
Cylinder	Caustic	0.0848
Cylinder	Caustic	0.0818
Cylinder	Caustic	0.0814
Cylinder	Caustic	0.0805
Cylinder	Caustic	0.0796
Cylinder	Caustic	0.079
Cylinder	Caustic	0.0785
Cylinder	Caustic	0.0766
Cylinder	Caustic	0.0746
Cylinder	Caustic	0.0742
Cylinder	Caustic	0.0738
Cylinder	Caustic	0.0725
Cylinder	Caustic	0.0715
Cylinder	Caustic	0.0712
Cylinder	Caustic	0.0707
Cylinder	Caustic	0.0706
Cylinder	Caustic	0.0701
Cylinder	Caustic	0.0701
Cylinder	Caustic	0.0685
Cylinder	Caustic	0.0684
Cylinder	Caustic	0.0683
Cylinder	Caustic	0.0678
Cylinder	Caustic	0.0676
Cylinder	Caustic	0.0642
Cylinder	Caustic	0.0629
Cylinder	Caustic	0.0617
Cylinder	Caustic	0.0617
Cylinder	Caustic	0.0608
Cylinder	Caustic	0.0602
Cylinder	Caustic	0.0599
Cylinder	Caustic	0.0597
Cylinder	Caustic	0.0594
Cylinder	Caustic	0.0588
Cylinder	Caustic	0.0583
Cylinder	Caustic	0.0579
Cylinder	Caustic	0.0578
Cylinder	Caustic	0.0564
Cylinder	Caustic	0.0542
Cylinder	Caustic	0.0542
Cylinder	Caustic	0.0538
Cylinder	Caustic	0.0532
Cylinder	Caustic	0.0526
Cylinder	Caustic	0.0526
Cylinder	Caustic	0.0523
Cylinder	Caustic	0.0512
Cylinder	Caustic	0.0512
Cylinder	Caustic	0.0505
Cylinder	Caustic	0.0504
Cylinder	Caustic	0.049
Cylinder	Caustic	0.0486
Cylinder	Caustic	0.0482
Cylinder	Caustic	0.0482
Cylinder	Caustic	0.0481
Cylinder	Caustic	0.0475
Cylinder	Caustic	0.0472
Cylinder	Caustic	0.0469
Cylinder	Caustic	0.0465
Cylinder	Caustic	0.0459
Cylinder	Caustic	0.0458
Cylinder	Caustic	0.0458
Cylinder	Caustic	0.0456
Cylinder	Caustic	0.0432
Cylinder	Caustic	0.0427
Cylinder	Caustic	0.0422
Cylinder	Caustic	0.0416
Cylinder	Caustic	0.0415
[truncated: 2,865 more rows]

## Sheet: Granularity
Rock	Caustic_condition	maxFreq	maxPower	sumPower
Coloured-Smooth	Caustic	128	5.17518	65.7718
Coloured-Smooth	Caustic	128	5.2594	66.3797
Coloured-Smooth	Caustic	128	5.17498	66.2698
Coloured-Smooth	Caustic	128	5.29715	67.3468
Coloured-Smooth	Caustic	128	5.18755	66.3681
Coloured-Smooth	Caustic	128	4.50627	66.7701
Coloured-Smooth	Caustic	90.5097	4.52417	65.4273
Coloured-Smooth	Caustic	128	4.48864	66.5206
Coloured-Smooth	Caustic	90.5097	4.53411	65.9791
Coloured-Smooth	Caustic	128	4.49035	66.3353
Coloured-Smooth	Caustic	128	4.89705	65.6568
Coloured-Smooth	Caustic	128	4.95	67.5966
Coloured-Smooth	Caustic	128	4.92508	66.0126
Coloured-Smooth	Caustic	128	4.90753	67.1956
Coloured-Smooth	Caustic	128	4.93011	65.5859
Coloured-Smooth	No_caustic	128	5.08836	64.7269
Coloured-Smooth	No_caustic	90.5097	4.38018	63.4712
Coloured-Smooth	No_caustic	128	4.81062	63.3339
Coloured-Textured	Caustic	90.5097	6.55365	79.6031
Coloured-Textured	Caustic	64	6.57877	81.8182
Coloured-Textured	Caustic	64	6.51992	79.224
Coloured-Textured	Caustic	64	6.57319	77.9931
Coloured-Textured	Caustic	64	6.51246	75.8551
Coloured-Textured	Caustic	64	5.78644	74.0962
Coloured-Textured	Caustic	90.5097	6.00755	78.7262
Coloured-Textured	Caustic	64	5.83611	76.3005
Coloured-Textured	Caustic	90.5097	5.98225	77.8712
Coloured-Textured	Caustic	64	5.88923	77.0793
Coloured-Textured	Caustic	90.5097	5.68456	74.2235
Coloured-Textured	Caustic	90.5097	5.46675	72.3266
Coloured-Textured	Caustic	90.5097	5.72588	75.2523
Coloured-Textured	Caustic	90.5097	5.51937	73.2915
Coloured-Textured	Caustic	90.5097	5.65659	74.2762
Coloured-Textured	No_caustic	64	6.35652	75.7674
Coloured-Textured	No_caustic	90.5097	5.62787	72.372
Coloured-Textured	No_caustic	90.5097	5.39464	70.7992
Cylinder	Caustic	64	1.90946	22.3279
Cylinder	Caustic	128	2.25955	25.9212
Cylinder	Caustic	64	1.88139	22.2872
Cylinder	Caustic	128	2.2667	25.7741
Cylinder	Caustic	64	1.8766	22.1696
Cylinder	No_caustic	362.039	0.994281	16.3913
Grey-Smooth	Caustic	1448.15	2.52461	38.2184
Grey-Smooth	Caustic	1024	2.86873	40.3301
Grey-Smooth	Caustic	1448.15	2.49642	38.0843
Grey-Smooth	Caustic	1024	2.92234	40.2422
Grey-Smooth	Caustic	1448.15	2.5357	37.9166
Grey-Smooth	Caustic	1448.15	2.99046	42.9961
Grey-Smooth	Caustic	1448.15	3.32094	46.0404
Grey-Smooth	Caustic	1448.15	3.01423	43.3797
Grey-Smooth	Caustic	1024	3.40462	46.6745
Grey-Smooth	Caustic	1448.15	3.02711	43.7337
Grey-Smooth	Caustic	1448.15	3.37433	41.9884
Grey-Smooth	Caustic	1448.15	3.67833	43.7564
Grey-Smooth	Caustic	1448.15	3.37577	42.0845
Grey-Smooth	Caustic	1448.15	3.76646	44.9497
Grey-Smooth	Caustic	1448.15	3.37281	42.3141
Grey-Smooth	No_caustic	1448.15	2.54773	33.249
Grey-Smooth	No_caustic	1024	2.90979	37.9964
Grey-Smooth	No_caustic	1448.15	3.1661	36.8478
Grey-Textured	Caustic	64	3.79133	52.7908
Grey-Textured	Caustic	64	3.82046	55.346
Grey-Textured	Caustic	64	3.83017	54.075
Grey-Textured	Caustic	64	3.83377	55.911
Grey-Textured	Caustic	64	3.80871	53.4604
Grey-Textured	Caustic	64	3.43264	48.626
Grey-Textured	Caustic	64	3.34288	50.3188
Grey-Textured	Caustic	64	3.43891	49.5807
Grey-Textured	Caustic	64	3.37766	51.0876
Grey-Textured	Caustic	64	3.44192	49.6009
Grey-Textured	Caustic	45.2548	3.68487	53.0478
Grey-Textured	Caustic	64	3.64417	55.5196
Grey-Textured	Caustic	64	3.6788	53.9949
Grey-Textured	Caustic	64	3.68404	55.9054
Grey-Textured	Caustic	64	3.64684	53.529
Grey-Textured	No_caustic	64	3.50024	49.1765
Grey-Textured	No_caustic	64	3.10216	44.6975
Grey-Textured	No_caustic	45.2548	3.32283	48.398
